# Supplementary material for: CCL20 triggered by chemotherapy hinders the therapeutic efficacy of breast cancer
Source: PLoS Biol. 2018 Jul 27;16(7):e2005869. doi: 10.1371/journal.pbio.2005869 (PMC6082578; doi:10.1371/journal.pbio.2005869)
Supplement: S1 Data — (XLSX) [file pbio.2005869.s009.xlsx]

## Sheet: Fig 1A
cytokine name	I-TAC	IL-5	IL-10	IGFBP3	TECK	MIP-3 alpha	IL-6	CTACK	G-CSF	IL-13	TRAIL R3	M-CSF	IL-11	I-309	VEGF	MCP-1	ICAM-3	IGFBP4	IL-8	TGF beta 3	EGF	FGF-6	MIF	TNF beta	MIP-1 delta	MCP-4	BLC	XCL1	PDGF BB	VEGF-D	IGFBP2	IL-6R	GCP-2	EGFR	BMP6	GRO	Acrp30	TIMP-1	MIG	ICAM-1	IL-4	IL-1 R4	PLGF	BDNF	NT-4	NAP-2	MIP-1 alpha	Fas	IL-1 R1
NAC vs. untreated	1.45782	1.39445	1.36636	1.34062	1.33765	1.335	1.33484	1.31675	1.29776	1.28886	1.24376	1.22868	1.21364	1.19639	1.19091	1.17842	1.17821	1.14196	1.12809	1.12187	1.12002	1.11656	1.11056	1.11012	1.10931	1.1042	1.10283	1.10193	1.0999	1.07906	1.07377	1.07083	1.07062	1.06929	1.06128	1.05988	1.05963	1.05952	1.0452	1.0438	1.04324	1.04298	1.02991	1.02519	1.02068	1.02062	1.01965	1.01814	1.01764
[truncated: 71 more columns]

## Sheet: Fig 1B
before	during	after
4.87323	6.91333	5.21139
4.19563	11.1764	9.30008
5.72148	3.00859	3.68536
15.2791	2.83891	5.04183
7.93164	8.27095	5.89104
8.61154	14.5928	1.65511
16.4816	13.9077	1.14809
5.26939	7.62523	13.5092
5.98551	7.00961	3.73821
12.1615	4.04387	7.52253
5.88284	4.04387	2.21126
5.16708	7.41995	11.6443
4.04387	3.12753	2.82144
16.2144	3.73798	5.26939
5.47386	22.6146	114.055
2.53445	2.01938	2.436
3.35547	3.35668	3.91625
3.57727	2.91784	2.60307
3.12765	3.32646	2.43772
3.27211	3.30019	3.44093
2.76311	3.00894	4.53418
3.71002	3.98857	3.29896
3.78331	5.69935	3.78535
0.845508	1.20131	1.23598
0.59932	3.35062	2.39989
1.42952	1.13772	1.32209
1.8818	1.45073	1.2968
1.10027	1.45066	0.878571
0.412838	0.481827	0.508647
0.598212	0.878571	0.521852
1.80834	0.801117	0.636657
0.59932	0.561068	0.468206
1.57048	1.42689	0.941887
2.87464	1.86752	2.72096
2.06638	2.75218	1.64012
1.96415	2.99139	1.34593
1.54611	1.06179	1.05233
1.32209	1.51897	1.74865
1.73314	1.36017	0.982147
1.77541	1.04255	3.72927
1.62752	0.982147	1.10973
1.86935	1.72956	1.48145
2.76335	2.12557	3.32294
1.6894	1.59926	1.03266
1.27997	1.48903	1.5263
1.65529	1.64831	1.40354
2.00502	1.98774	2.04411
1.91129	1.61339	1.24547
4.34347	2.48094	2.02128
1.46555	1.94727	1.01196
1.21694	1.504	0.977897
1.40206	1.84907	1.6819
A	B	C
Mean ± SEM of column A	3.784 ± 0.5263, n=52
Mean ± SEM of column B	3.735 ± 0.5692, n=52
Mean ± SEM of column C	5.028 ± 2.17, n=52

## Sheet: Fig 1C
before	during	after
5.16708	7.41995	11.6443
4.04387	3.12753	2.82144
16.2144	3.73798	5.26939
2.53445	2.01938	2.436
3.35547	3.35668	3.91625
3.57727	2.91784	2.60307
3.78331	5.69935	3.78535
1.8818	1.45073	1.2968
1.80834	0.801117	0.636657
0.59932	0.561068	0.468206
1.96415	2.99139	1.34593
1.86935	1.72956	1.48145
2.76335	2.12557	3.32294
1.91129	1.61339	1.24547
A	B	C
Mean ± SEM of column A	3.677 ± 1.014, n=14
Mean ± SEM of column B	2.825 ± 0.5002, n=14
Mean ± SEM of column C	3.020 ±0.7594 N=14

## Sheet: Fig 1D
before	during	after
4.19563	6.91333	5.21139
7.93164	11.1764	9.30008
5.26939	3.00859	3.68536
3.12765	2.83891	5.04183
3.27211	8.27095	5.89104
2.76311	14.5928	1.65511
3.71002	7.62523	13.5092
0.845508	7.00961	3.73821
1.42952	4.04387	7.52253
1.10027	4.04387	2.21126
0.412838	3.32646	2.43772
0.598212	3.30019	3.44093
1.57048	3.00894	4.53418
2.87464	3.98857	3.29896
2.06638	1.45066	1.23598
1.54611	1.42689	1.32209
1.32209	1.86752	2.72096
1.73314	2.75218	1.64012
1.77541	1.51897	1.05233
1.62752	1.36017	1.74865
1.6894	1.59926	3.72927
1.27997	1.48903	1.10973
1.65529	1.64831	1.03266
2.00502	1.98774	1.5263
4.34347	2.48094	1.40354
1.46555	1.94727	2.04411
1.21694	1.504	2.02128
1.40206	1.84907	1.6819
A	B	C
Mean ± SEM of column A	2.294 ± 0.3064, n=28
Mean ± SEM of column B	3.858 ± 0.6169, n=28
Mean ± SEM of column C	3.420 ±0.5382 N=28

## Sheet: Fig 1F
before	after
5	8
50	200
50	95
0	25
80	30
5	90
20	10
0	30
100	180
90	100
20	200
10	175
5	5
0	250
0	0
3	30
0	210
3	130
2	3
0	120
5	110
10	50
0	10
5	0
0	130
0	80
0	70
0	80
0	10
0	4
0	10
0	5
0	50
3	15
3	50
5	20
A	B
Mean ± SEM of column A	13.17 ±4.405 N=36
Mean ± SEM of column B	71.81 ±11.99 N=36

## Sheet: Fig 1H
	CTRL	TAX	DOC
ANG	1	7.70961	6.15168
BDNF	1	1.62199	1.45664
BLC	1	1.18958	1.099
BMP4	1	1.62407	1.46798
BMP6	1	0.957556	0.628246
CCL23	1	0.90196	0.961852
CNTF	1	0.865327	0.913332
EGF	1	1.12921	0.940304
Eotaxin1	1	0.856512	0.815154
Eotaxin 2	1	1.8319	0.85948
Eotaxin 3	1	0.960107	0.946196
FGF-6	1	0.850781	1.01465
FGF-7	1	0.736897	0.752436
Flt-3 Ligand	1	1.30008	1.18317
Fractalkine	1	0.998858	0.865213
GCP-2	1	1.31845	1.10222
GDNF	1	4.66905	2.10917
GM CSF	1	1.58691	1.30885
I-309	1	5.13144	3.0729
IFN gamma	1	0.940056	0.841166
IGFBP1	1	4.36101	3.37028
IGFBP2	1	1.06022	1.51188
IGFBP4	1	0.827276	0.780965
IGF-1	1	0.86136	0.969424
IL-10	1	0.5434	0.438445
IL-13	1	0.682552	0.438761
IL-15	1	0.797697	0.945119
IL-16	1	0.815652	1.07859
IL-1 alpha	1	3.88478	4.45512
IL-1 beta	1	1.22737	1.36163
IL-1ra	1	0.863973	1.12791
IL-2	1	1.84807	1.36082
IL-3	1	1.21202	1.24723
IL-4	1	0.835011	0.867764
IL-5	1	3.3261	2.66939
IL-6	1	1.10604	1.01314
IL-7	1	4.26398	3.49249
Leptin	1	0.630417	0.635419
LIGHT	1	0.740866	0.804069
MCP-1	1	6.52697	4.31154
MCP-2	1	0.635247	0.660292
MCP-3	1	0.63772	0.479597
MCP-4	1	0.599245	0.690094
M-CSF	1	1.2288	1.24422
MDC	1	0.712775	0.769852
MIG	1	0.52099	0.503867
MIP-1 delta	1	0.572878	0.537058
MIP-3 alpha	1	2.89062	1.94635
NAP-2	1	0.884262	0.822945
NT-3	1	0.99427	0.856599
PARC	1	1.20166	0.846662
PDGF BB	1	0.887634	0.688812
RANTES	1	1.72001	1.66117
SCF	1	0.931454	0.794725
SDF-1 alpha	1	0.944585	0.827007
TARC	1	1.03712	0.993185
TGF beta 1	1	0.607063	0.679996
TGF beta 3	1	0.767493	0.904378
TNF alpha	1	0.655756	0.528734
TNF beta	1	0.712481	0.699612
Acrp30	1	2.09519	1.86113
AgRP	1	1.39844	1.64368
ANGPT2	1	1.30163	1.4023
AREG	1	1.55364	1.35377
Axl	1	4.72719	2.20163
bFGF	1	0.990053	0.962402
b-NGF	1	0.883887	0.672012
BTC	1	1.03804	0.788615
CCL28	1	0.978858	1.46395
CTACK	1	0.739297	1.29049
Dtk	1	1.21697	1.16019
EGFR	1	5.53054	3.59091
ENA-78	1	2.72108	2.4773
Fas	1	0.998952	1.0614
FGF-4	1	1.34054	1.24005
FGF-9	1	1.20901	1.27348
G-CSF	1	2.24198	1.84423
GITR Ligand	1	1.16477	1.23307
GITR	1	1.12007	1.05912
GRO	1	1.28932	1.27949
GRO alpha	1	1.42338	1.37594
HCC-4	1	1.21119	1.5808
HGF	1	1.61384	2.16214
ICAM-1	1	4.70579	4.66799
ICAM-3	1	1.19241	1.32273
IGFBP3	1	0.964064	0.769778
IGFBP6	1	4.84507	4.39778
IGF-1 sR	1	0.980324	1.05219
IL-1 R4	1	0.977841	0.985618
IL-1 R1	1	0.948217	1.12626
IL-11	1	1.48805	1.53351
IL-12 p40	1	0.807858	0.915369
IL-12 p70	1	0.841102	1.00458
IL-17	1	1.11326	1.12843
IL-2 R alpha	1	1.20033	1.31125
IL-6R	1	1.96945	1.80289
IL-8	1	1.69076	1.87565
I-TAC	1	1.08407	0.942988
XCL1	1	2.15718	2.04752
MIF	1	4.4951	4.40018
MIP-1 alpha	1	1.88943	2.58615
MIP-1 beta	1	0.831387	0.981521
MIP-3 beta	1	0.776885	0.879223
MSP alpha	1	1.08355	1.20146
NT-4	1	0.821333	0.949066
OPG	1	1.60569	1.23482
OSM	1	1.07522	1.07078
PLGF	1	1.74534	1.38785
sgp130	1	3.04032	2.48756
sTNFRII	1	1.63886	1.42555
sTNFRI	1	2.15382	1.86949
TECK	1	0.899485	0.831061
TIMP-1	1	1.9277	2.16159
TIMP-2	1	3.58545	2.82751
THPO	1	2.99438	2.11124
TRAIL R3	1	1.36108	1.4613
TRAIL R4	1	2.06802	1.66163
uPAR	1	4.2039	3.91548
VEGF	1	2.71616	2.3501
VEGF-D	1	1.19857	1.19364

## Sheet: Fig 1J
cytokines	doce	ctrl
TCK-1	2.4791	1
OPG	1.65866	1
MIP-3 alpha	1.64777	1
GM-CSF	1.61116	1
MIP-2	1.51565	1
IL-1 beta	1.49165	1
IL-1 alpha	1.43011	1
MCP1	1.37211	1
SCF	1.29903	1
MIG	1.27321	1
LeptinR	1.22223	1
M-CSF	1.2126	1
IGFBP6	1.18849	1
VEGF	1.16429	1
MIP-1 gamma	1.14521	1
P Selectin	1.14056	1
TECK	1.12298	1
RANTES	1.11316	1
LIX	1.11265	1
PF-4	1.09968	1
ICAM-1	1.09698	1
sTNFRII	1.09194	1
IL-6	1.08508	1
IL-4	1.08288	1
bFGF	1.08241	1
MDC	1.07807	1
MIP-1 alpha	1.07754	1
TRANCE	1.07454	1
Lungkine	1.07245	1
TNF alpha	1.06371	1
SDF-1 alpha	1.06341	1
TROY	1.05228	1
KC	1.04387	1
L Selectin	1.04275	1
Shh-N	1.03032	1
HGF R	1.03002	1
IL-7	1.02941	1
CRG-2	1.01876	1
Pro MMP-9	1.01367	1
GITR	1.01355	1
Ltn/XCL1	1.00596	1
TCA-3	1.00023	1
Eotaxin2	0.994121	1
IGFBP2	0.985251	1
IL-12 p70	0.981703	1
IGFBP5	0.979748	1
GCSF	0.975653	1
TARC	0.974507	1
I-TAC	0.970252	1
IL-3	0.968359	1
IGF-1	0.966883	1
IL-9	0.95767	1
sTNFRI	0.952336	1
MMP-2	0.945039	1
Leptin	0.936493	1
IGF-2	0.935531	1
IFN gamma	0.930642	1
VEGF R1	0.923186	1
CD30	0.923125	1
Fc gamma RIIB	0.913943	1
Flt-3 Ligand	0.90991	1
MIP-3 beta	0.908347	1
IGFBP3	0.907319	1
CXCL16	0.906277	1
OPN	0.873388	1
IL-2	0.865571	1
IL-3 Rb	0.860757	1
TPO	0.851355	1
IL-13	0.848698	1
TIMP-1	0.848101	1
TIMP-2	0.835556	1
VEGFR3	0.830356	1
Resistin	0.812038	1
VEGFD	0.811442	1
CD26	0.807236	1
CTACK	0.806694	1
MMP-3	0.800791	1
IL-17B R	0.784333	1
TSLP	0.782112	1
IL-17	0.781977	1
Eotaxin1	0.780971	1
E Selectin	0.768591	1
IL12 p40/70	0.752863	1
BLC	0.741173	1
CD40	0.731808	1
MCP-5	0.712444	1
Fas Ligand	0.709803	1
VEGF R2	0.700701	1
CX3CL1	0.691318	1
VCAM-1	0.664613	1
IL-5	0.660515	1
Axl	0.62171	1
IL-15	0.61784	1
Dtk	0.593716	1
CD30L	0.535427	1
IL-10	0.493704	1

## Sheet: Fig 2A
	NULL	CTRL	TAX	DOC
Axl	1	3.07747	2.53685	3.46738
BLC	1	5.97912	5.41903	7.11202
CD30L	1	0.935527	2.95664	2.03858
CD30	1	2.04072	5.15308	2.07273
CD40	1	1.48522	4.24917	2.33039
CRG-2	1	1.08384	2.80514	1.58833
CTACK	1	1.0297	1.57173	1.63328
CXCL16	1	1.90288	1.48931	2.42975
Eotaxin1	1	0.831834	1.65766	1.38731
Eotaxin2	1	1.04594	1.25218	1.02048
Fas Ligand	1	0.963512	3.38427	1.5295
CX3CL1	1	1.24148	2.42915	1.37719
GCSF	1	1.79943	5.46282	17.2885
GM-CSF	1	1.22676	3.01135	2.21276
IFN gamma	1	1.05767	2.7834	1.9628
IGFBP3	1	0.848967	0.745465	1.29513
IGFBP5	1	0.861196	0.973251	1.09344
IGFBP6	1	0.880139	0.700234	1.14431
IL-1 alpha	1	1.08729	1.8757	1.64725
IL-1 beta	1	0.969116	2.53847	1.23592
IL-2	1	0.998846	2.61279	1.72593
IL-3	1	1.10417	3.01592	1.97245
IL-3 Rb	1	1.01118	2.23645	1.75785
IL-4	1	1.16584	1.21245	1.07315
IL-5	1	1.00095	3.60488	1.61094
IL-6	1	0.873526	1.01594	0.388974
IL-9	1	0.983648	2.23026	1.87321
IL-10	1	1.14707	3.93137	2.61977
IL12 p40/70	1	0.286862	0.657621	0.739
IL-12 p70	1	1.34231	1.97929	2.11542
IL-13	1	1.30227	2.79425	1.93073
IL-17	1	1.39123	6.53461	3.38097
KC	1	1.03797	1.61994	1.66467
LeptinR	1	1.52281	1.84245	2.6848
Leptin	1	1.20045	2.00091	1.89113
LIX	1	0.589694	0.592098	0.843765
L Selectin	1	0.982284	0.66089	1.20463
Ltn/XCL1	1	1.06963	1.44346	1.35141
MCP1	1	3.10279	1.047	1.08797
MCP-5	1	1.40938	2.81356	2.6283
M-CSF	1	1.23846	2.32117	2.52081
MIG	1	1.21609	1.88298	1.46025
MIP-1 alpha	1	1.23212	3.10885	2.95498
MIP-1 gamma	1	1.24596	0.904507	1.32386
MIP-2	1	1.06183	0.832917	1.47473
MIP-3 beta	1	1.31437	1.41272	1.86452
MIP-3 alpha	1	1.19693	1.32257	1.69541
PF-4	1	1.12832	0.870416	1.54349
P Selectin	1	1.43308	1.11107	1.80905
RANTES	1	1.30899	2.88268	2.51501
SCF	1	1.37092	2.47092	2.02527
SDF-1 alpha	1	1.50512	1.37013	1.10698
TARC	1	1.24587	2.30758	1.67256
TCA-3	1	1.25437	1.90728	1.92757
TECK	1	1.50076	2.59009	1.74544
TIMP-1	1	3.60806	2.6468	3.03764
TNF alpha	1	1.75678	1.59007	1.03151
sTNFRI	1	1.37979	1.33541	1.52388
sTNFRII	1	2.77639	1.96435	3.14257
TPO	1	1.08892	1.20328	1.60675
VCAM-1	1	1.00903	0.867169	1.13484
VEGF	1	1.33428	2.25615	1.82463
bFGF	1	0.418468	1.6142	1.00251
CD26	1	0.54359	0.865044	0.586492
Dtk	1	0.273384	2.57414	1.97187
E Selectin	1	1.36476	1.14981	1.24416
Fc gamma RIIB	1	1.77212	2.06099	2.00048
Flt-3 Ligand	1	0.688452	2.18461	1.7312
GITR	1	0.648567	4.23303	2.65629
HGF R	1	0.32131	1.94916	1.20402
ICAM-1	1	1.18363	1.04016	1.1217
IGFBP2	1	1.26398	0.999495	1.02647
IGF-1	1	0.356889	0.546882	0.463148
IGF-2	1	0.368658	2.09562	1.53459
IL-15	1	0.132814	1.98408	1.2452
IL-17B R	1	0.451176	3.04871	1.78049
IL-7	1	0.59058	2.79704	2.01057
I-TAC	1	0.650094	2.53463	1.49192
Lungkine	1	0.560257	1.51244	0.988833
MDC	1	0.850108	2.39795	1.20363
MMP-2	1	1.13143	1.04621	1.02153
MMP-3	1	1.6544	1.64443	1.85504
OPN	1	1.45937	1.03557	1.06355
OPG	1	2.02906	4.42273	4.90564
Pro MMP-9	1	2.69065	2.37436	2.33648
Resistin	1	1.03052	0.900597	1.00253
Shh-N	1	0.383227	4.33961	3.18044
TCK-1	1	1.14049	0.971809	1.03576
TIMP-2	1	0.46454	1.83024	1.19806
TRANCE	1	0.421284	2.27737	1.70621
TROY	1	0.536799	1.98206	1.7935
TSLP	1	2.78354	7.00355	7.04514
VEGF R1	1	1.50317	4.37915	4.1627
VEGF R2	1	0.28892	2.03799	0.526502
VEGFR3	1	0.146624	2.14233	1.00272
VEGFD	1	0.06225	1.93315	1.48256

## Sheet: Fig 2B
SUM149
A	B	C	D
CTRL	1nM	5nM	10nM		Mean ± SEM of column A	0.1533 ± 0.002822, n=3
0.153573	0.468028	1.41819	1.52908		Mean ± SEM of column B	0.5438 ± 0.04174, n=3
0.148239	0.551207	1.55186	1.41291		Mean ± SEM of column C	1.418 ± 0.07723, n=3
0.158	0.612027	1.28432	1.47199		Mean ± SEM of column D	1.471 ± 0.03354, n=3
SUM159
A	B	C	D
CTRL	5nM	10nM	20nM		Mean ± SEM of column A	0.03086 ± 0.001835, n=3
0.0340788	0.166794	0.44921	0.609518		Mean ± SEM of column B	0.146 ± 0.01271, n=3
0.0277234	0.122953	0.360752	0.539563		Mean ± SEM of column C	0.401 ± 0.02584, n=3
0.0307926	0.148226	0.393026	0.586767		Mean ± SEM of column D	0.5786 ± 0.0206, n=3
MDA-MB-231
A	B	C
CTRL	5nM	10nM
0.34068	1.68014	1.89862			Mean ± SEM of column A	0.3593 ± 0.009711, n=3
0.363645	1.83082	2.18771			Mean ± SEM of column B	1.755 ± 0.0435, n=3
0.373453	1.7555	2.04327			Mean ± SEM of column C	2.043 ± 0.08345, n=3

## Sheet: Fig 2C
SUM149
A	B	C	D
CTRL	1nM	5nM	10nM		Mean ± SEM of column A	76.7 ± 0.3077, n=3
77.3035	195.18	236.252	355.707		Mean ± SEM of column B	192.2 ± 8.076, n=3
76.3055	176.945	309.134	241.443		Mean ± SEM of column C	273.6 ± 21.06, n=3
76.4806	204.437	275.562	318.633		Mean ± SEM of column D	305.3 ± 33.66, n=3
SUM159
A	B	C	D		Mean ± SEM of column A	4.482 ± 0.1354, n=3
CTRL	5nM	10nM	20nM		Mean ± SEM of column B	29.1 ± 1.022, n=3
4.48803	30.6705	111.726	233.592		Mean ± SEM of column C	105.3 ± 5.697, n=3
4.71326	29.4558	110.289	209.879		Mean ± SEM of column D	227.8 ± 9.114, n=3
4.2443	27.1825	93.9616	239.784
MDA-MB-231
A	B	C
CTRL	5nM	10nM
184.898	330.528	467.866			Mean ± SEM of column A	178.7 ± 5.973, n=3
166.799	270.788	472.939			Mean ± SEM of column B	279 ± 27.68, n=3
184.533	235.716	462.394			Mean ± SEM of column C	467.7 ± 3.045, n=3

[truncated: 71 more sheets: Fig 2D, Fig 2F, Fig 3A, Fig 3B, Fig 3D, Fig 3F, Fig 3G, Fig 3H, Fig 3J, Fig 3K, Fig 3L, Fig 3M, Fig 3N, Fig 3P, Fig 3Q, Fig 4A, Fig 4B, Fig 4D, Fig 4F, Fig 4H …]
