# Supplementary material for: CCL20 triggered by chemotherapy hinders the therapeutic efficacy of breast cancer
Source: PLoS Biol. 2018 Jul 27;16(7):e2005869. doi: 10.1371/journal.pbio.2005869 (PMC6082578; doi:10.1371/journal.pbio.2005869)
Supplement: S2 Data — RNA-seq, RNA sequencing (XLSX) [file pbio.2005869.s010.xlsx]

## Sheet: Sheet1
GeneID	GeneType	SUM159 OE	SUM159 VEC	MDA-231 OE	MDA-231 VEC	FC_SUM159	FC_MDA-231	logFC_SUM159	logFC_MDA-231	AccID	Symbol	KeggID	Description
SNORD121B	snoRNA	0	0	0	0	#DIV/0!	#DIV/0!	#DIV/0!	#DIV/0!	NR_102370.1	SNORD121B	hsa:101340252	small nucleolar RNA, C/D box 121B
HTR4	mRNA	0	0	0	0	#DIV/0!	#DIV/0!	#DIV/0!	#DIV/0!	NR_104445.1	HTR4	hsa:3360	5-hydroxytryptamine (serotonin) receptor 4, G protein-coupled
SNORD121A	snoRNA	0	0.663836	0.977039	2.8539	0	0.342352	#NUM!	-1.54645	NR_003685.1	SNORD121A	hsa:100113379	small nucleolar RNA, C/D box 121A
HTR6	mRNA	0.0247657	0.0356606	0.0262428	0	0.694484	#DIV/0!	-0.525986	#DIV/0!	NM_000871.2	HTR6	hsa:3362	5-hydroxytryptamine (serotonin) receptor 6, G protein-coupled
HTR7	mRNA	0.977696	0.866339	7.43799	6.36265	1.12854	1.16901	0.174454	0.225284	NM_019860.3	HTR7	hsa:3363	5-hydroxytryptamine (serotonin) receptor 7, adenylate cyclase-coupled
LOC100132330	ncRNA	0	0	0	0	#DIV/0!	#DIV/0!	#DIV/0!	#DIV/0!	LOC100132330	LOC100132330		mal, T-cell differentiation protein-like pseudogene
BBX	mRNA	25.3625	22.015	26.4712	21.1121	1.15205	1.25384	0.204208	0.326353	NM_020235.6	BBX	hsa:56987	bobby sox homolog (Drosophila)
RP11-48F14.1	ncRNA	0	0	0	0	#DIV/0!	#DIV/0!	#DIV/0!	#DIV/0!
LOC100421505	ncRNA	0	0	0	0	#DIV/0!	#DIV/0!	#DIV/0!	#DIV/0!	LOC100421505	LOC100421505		MAP/microtubule affinity-regulating kinase 4 pseudogene
WDR83OS	mRNA	40.735	44.6929	59.6867	65.4541	0.911442	0.911887	-0.133777	-0.133072	NM_016145.3	WDR83OS	hsa:51398	WD repeat domain 83 opposite strand
LOC100421508	ncRNA	0	0	0	0	#DIV/0!	#DIV/0!	#DIV/0!	#DIV/0!	LOC100421508	LOC100421508		MAP/microtubule affinity-regulating kinase 2 pseudogene
LOC100421509	ncRNA	0	0	0	0	#DIV/0!	#DIV/0!	#DIV/0!	#DIV/0!
DHDH	mRNA	0	0	0.246745	0.400408	#DIV/0!	0.616234	#DIV/0!	-0.69845	NM_014475.3	DHDH	hsa:27294	dihydrodiol dehydrogenase (dimeric)
LOC100421504	ncRNA	0	0	0	0	#DIV/0!	#DIV/0!	#DIV/0!	#DIV/0!	LOC100421504	LOC100421504		MAP/microtubule affinity-regulating kinase 4 pseudogene
LOC100421503	ncRNA	0	0	0	0	#DIV/0!	#DIV/0!	#DIV/0!	#DIV/0!
BCR	mRNA	8.50329	9.05221	7.8039	7.89825	0.93936	0.988054	-0.0902496	-0.0173375	NM_021574.2	BCR	hsa:613	breakpoint cluster region
VOPP1	mRNA	26.0212	26.5931	30.412	32.4631	0.978494	0.936817	-0.0313651	-0.0941608	NM_030796.3	VOPP1	hsa:81552	vesicular, overexpressed in cancer, prosurvival protein 1
LOC100421517	ncRNA	0	0	0	0	#DIV/0!	#DIV/0!	#DIV/0!	#DIV/0!	LOC100421517	LOC100421517		DnaJ (Hsp40) homolog, subfamily C, member 17 pseudogene
LOC402715	ncRNA	0	0	0	0	#DIV/0!	#DIV/0!	#DIV/0!	#DIV/0!	NM_001045546.1	LOC402715		karyopherin alpha 2 (RAG cohort 1, importin alpha 1) pseudogene
LOC100421518	ncRNA	0	0	0.268207	0.261141	#DIV/0!	1.02706	#DIV/0!	0.0385157	LOC100421518	LOC100421518		MAD2 mitotic arrest deficient-like 1 (yeast) pseudogene
COL13A1	mRNA	0.187231	0.19257	105.973	110.604	0.972278	0.958125	-0.0405593	-0.0617143	NM_080815.2	COL13A1	hsa:1305	collagen, type XIII, alpha 1
TARSL2	mRNA	3.25295	4.21916	1.8682	0.871063	0.770995	2.14474	-0.375206	1.1008	NM_152334.2	TARSL2	hsa:123283	threonyl-tRNA synthetase-like 2
LOC100421511	ncRNA	0	0	0	0.0704953	#DIV/0!	0	#DIV/0!	#NUM!	LOC100421511	LOC100421511		MAP/microtubule affinity-regulating kinase 2 pseudogene
LOC100421510	ncRNA	0	0	0	0	#DIV/0!	#DIV/0!	#DIV/0!	#DIV/0!	LOC100421510	LOC100421510		family with sequence similarity 20, member B pseudogene
LOC100421513	ncRNA	0	0	0	0	#DIV/0!	#DIV/0!	#DIV/0!	#DIV/0!	LOC100421513	LOC100421513		transducin (beta)-like 1 X-linked receptor 1 pseudogene
LOC100421512	ncRNA	0	0.0979078	0.144101	0	0	#DIV/0!	#NUM!	#DIV/0!
FAM187B2P	ncRNA	0	0	0.124525	0	#DIV/0!	#DIV/0!	#DIV/0!	#DIV/0!	FAM187B2P	FAM187B2P		family with sequence similarity 187, member B pseudogene
HCGVIII-2	ncRNA	0	0	0	0	#DIV/0!	#DIV/0!	#DIV/0!	#DIV/0!	HCGVIII-2	HCGVIII-2		HCGVIII-2 pseudogene
T	mRNA	0	0	0	0	#DIV/0!	#DIV/0!	#DIV/0!	#DIV/0!	NM_003181.3	T	hsa:6862	T, brachyury homolog (mouse)
LOC100132352	miscRNA	9.99819	7.01009	9.97127	8.15791	1.42626	1.22228	0.512233	0.289577	NR_034006	FRG1HP	hsa:100132352	FSHD region gene 1 pseudogene
LOC100132354	ncRNA	0	0	0	0	#DIV/0!	#DIV/0!	#DIV/0!	#DIV/0!
LOC100132356	ncRNA	0.987134	1.11681	1.24525	1.16394	0.883889	1.06985	-0.178063	0.0974094	NR_034127.1	LOC100132356	hsa:100132356	uncharacterized LOC100132356
SRP72P2	ncRNA	0	0	0.0314783	0	#DIV/0!	#DIV/0!	#DIV/0!	#DIV/0!	SRP72P2	SRP72P2		signal recognition particle 72kDa pseudogene 2
GTF2IRD2B	mRNA	4.3533	4.58334	2.38087	2.80109	0.949809	0.849978	-0.0742902	-0.234503	NM_001003795.2	GTF2IRD2B	hsa:389524	GTF2I repeat domain containing 2B
LOC100335030	miscRNA	0.0796076	0.0191047	0.281184	0.164266	4.16691	1.71176	2.05898	0.775481	NR_033267.1	LOC100335030	hsa:100335030	FGFR1 oncogene partner 2 pseudogene
SRP72P1	ncRNA	0	0	0	0	#DIV/0!	#DIV/0!	#DIV/0!	#DIV/0!	SRP72P1	SRP72P1		signal recognition particle 72kDa pseudogene 1
LOC100421527	ncRNA	0	0	0	0	#DIV/0!	#DIV/0!	#DIV/0!	#DIV/0!	LOC100421527	LOC100421527		DnaJ (Hsp40) homolog, subfamily C, member 8 pseudogene
LOC100421523	ncRNA	0.0555303	0.0799591	0.0588422	0.057292	0.694484	1.02706	-0.525986	0.0385157	LOC100421523	LOC100421523		UDP-N-acetylglucosamine pyrophosphorylase 1 pseudogene
SPAG5-AS1	ncRNA	0.307349	0.132767	0.586223	0.57078	2.31495	1.02706	1.21098	0.0385157	NR_040012.1	SPAG5-AS1	hsa:100506436	SPAG5 antisense RNA 1
LOC100421525	ncRNA	0	0.092652	0	0.39832	0	0	#NUM!	#NUM!	LOC100421525	LOC100421525		DnaJ (Hsp40) homolog, subfamily B, member 7 pseudogene
DHFR	mRNA	19.4718	18.0749	32.686	32.3333	1.07728	1.01091	0.107393	0.0156548	NR_110936.1	DHFR	hsa:1719	dihydrofolate reductase
STRC	mRNA	0	0	0.0161216	0.0313938	#DIV/0!	0.513528	#DIV/0!	-0.961484	NM_153700.2	STRC	hsa:161497	stereocilin
STRN	mRNA	5.30436	4.10148	4.00129	3.36211	1.29328	1.19011	0.371032	0.251096	NM_003162.3	STRN	hsa:6801	striatin, calmodulin binding protein
LOC100288181	ncRNA	6.27379	7.08882	0.594405	0.654897	0.885025	0.907631	-0.17621	-0.139822	NR_038925.1	LOC100288181	hsa:100288181	uncharacterized LOC100288181
BBC3	mRNA	3.23242	4.65442	1.39903	0.892456	0.694484	1.56761	-0.525986	0.648569	NM_014417.4	BBC3	hsa:27113	BCL2 binding component 3
MYBPC3	mRNA	0	0.0286503	0	0	0	#DIV/0!	#NUM!	#DIV/0!	NM_000256.3	MYBPC3	hsa:4607	myosin binding protein C, cardiac
MYBPC1	mRNA	0.147797	0.106408	0	0	1.38897	#DIV/0!	0.474014	#DIV/0!	NM_206821.2	MYBPC1	hsa:4604	myosin binding protein C, slow type
MYBPC2	mRNA	0	0	0.0494222	0	#DIV/0!	#DIV/0!	#DIV/0!	#DIV/0!	NM_004533.3	MYBPC2	hsa:4606	myosin binding protein C, fast type
FLJ20021	ncRNA	6.0311	6.24659	1.23331	2.29248	0.965502	0.537982	-0.0506481	-0.89437	NR_033874.1	FLJ20021	hsa:90024	uncharacterized LOC90024
BGN	mRNA	0.0343316	0.0494346	0	0	0.694484	#DIV/0!	-0.525986	#DIV/0!	NM_001711.4	BGN	hsa:633	biglycan
LOC100288192	ncRNA	0	0	0	0	#DIV/0!	#DIV/0!	#DIV/0!	#DIV/0!	LOC100288192	LOC100288192		archaelysin family metallopeptidase 2 pseudogene
TMEFF1	mRNA	0.675031	0.510294	2.43199	2.12416	1.32283	1.14492	0.403625	0.195241	NM_003692.4	TMEFF1	hsa:8577	transmembrane protein with EGF-like and two follistatin-like domains 1
TMEFF2	mRNA	0.23619	0.170047	0	0	1.38897	#DIV/0!	0.474014	#DIV/0!	NM_016192	TMEFF2	hsa:23671	transmembrane protein with EGF-like and two follistatin-like domains 2
TRDD2	ncRNA	0	0	0	0	#DIV/0!	#DIV/0!	#DIV/0!	#DIV/0!	TRDD2	TRDD2		T cell receptor delta diversity 2
LOC100132306	ncRNA	0.0723331	0.208307	0.536529	0.223883	0.347242	2.39647	-1.52599	1.26091	LOC100132306	FAM91A4P		family with sequence similarity 91, member A1 pseudogene
TRDD3	mRNA	0	0	0	0	#DIV/0!	#DIV/0!	#DIV/0!	#DIV/0!	TRDD3	TRDD3		T cell receptor delta diversity 3
TRDD1	ncRNA	0	0	0	0	#DIV/0!	#DIV/0!	#DIV/0!	#DIV/0!	TRDD1	TRDD1		T cell receptor delta diversity 1
RPS7P11	ncRNA	27.6056	24.8436	10.5204	11.9921	1.11117	0.877278	0.152086	-0.188895	RPS7P11	RPS7P11		ribosomal protein S7 pseudogene 11
RPS7P12	ncRNA	0	0	0	0	#DIV/0!	#DIV/0!	#DIV/0!	#DIV/0!	RPS7P12	RPS7P12		ribosomal protein S7 pseudogene 12
RPS7P10	ncRNA	1.77445	2.46382	1.20875	1.17691	0.720206	1.02706	-0.473519	0.0385157	RPS7P10	RPS7P10		ribosomal protein S7 pseudogene 10
LOC642423	miscRNA	0.274204	0.592246	1.45279	0.424354	0.462989	3.42352	-1.11095	1.77548	NR_049748.1	LOC642423	hsa:642423	golgin A2 pseudogene
PAXBP1-AS1	ncRNA	0.804063	0.425656	0.37589	0.536782	1.889	0.700266	0.917621	-0.514025	NR_038879.1	PAXBP1-AS1	hsa:100506215	PAXBP1 antisense RNA 1
FLJ44006	miscRNA	0	0.0199634	0.0587644	0	0	#DIV/0!	#NUM!	#DIV/0!
STX6	mRNA	9.35968	9.02446	9.84779	10.4585	1.03715	0.941608	0.0526181	-0.0868012	NM_005819.5	STX6	hsa:10228	syntaxin 6
STX5	mRNA	13.8947	14.1342	28.402	29.2723	0.98306	0.970268	-0.0246488	-0.0435443	NM_003164.4	STX5	hsa:6811	syntaxin 5
STX4	mRNA	23.5062	26.0764	15.6707	17.1316	0.901437	0.914722	-0.149702	-0.128594	NM_004604.4	STX4	hsa:6810	syntaxin 4
STX3	mRNA	4.62619	4.08636	5.35523	5.30774	1.1321	1.00895	0.179007	0.0128508	NM_004177.4	STX3	hsa:6809	syntaxin 3
RPS7P15	ncRNA	0	0	0	0.129788	#DIV/0!	0	#DIV/0!	#NUM!	RPS7P15	RPS7P15		ribosomal protein S7 pseudogene 15
STX2	mRNA	18.0647	17.2074	18.09	17.6884	1.04982	1.0227	0.0701394	0.0323896	NM_194356.2	STX2	hsa:2054	syntaxin 2
BID	mRNA	19.8524	20.4321	17.6833	20.1385	0.971626	0.878081	-0.0415272	-0.187574	NM_197967.2	BID	hsa:637	BH3 interacting domain death agonist
RPS7P13	ncRNA	0	0	0	0	#DIV/0!	#DIV/0!	#DIV/0!	#DIV/0!	RPS7P13	RPS7P13		ribosomal protein S7 pseudogene 13
SPDEF	mRNA	0.0876764	0	14.6326	17.0966	#DIV/0!	0.855881	#DIV/0!	-0.224519	NM_012391.2	SPDEF	hsa:25803	SAM pointed domain containing ETS transcription factor
RPS7P14	ncRNA	0	0	0.134306	0.130768	#DIV/0!	1.02706	#DIV/0!	0.0385157	RPS7P14	RPS7P14		ribosomal protein S7 pseudogene 14
MBD3	mRNA	55.8704	58.7895	81.2611	80.0211	0.950347	1.0155	-0.0734739	0.0221855	NM_003926.5	MBD3	hsa:53615	methyl-CpG binding domain protein 3
MBD4	mRNA	16.6481	16.8716	13.7768	13.512	0.98675	1.0196	-0.0192431	0.0279979	NM_003925.2	MBD4	hsa:8930	methyl-CpG binding domain protein 4
MBD5	mRNA	3.12404	2.29471	1.47425	1.6442	1.36141	0.896637	0.445101	-0.157404	NM_018328.4	MBD5	hsa:55777	methyl-CpG binding domain protein 5
MBD6	mRNA	10.3566	10.8405	10.0856	9.7998	0.955366	1.02917	-0.0658751	0.0414751	NM_052897.3	MBD6	hsa:114785	methyl-CpG binding domain protein 6
GATSL3	mRNA	2.37959	3.94782	2.08298	1.81462	0.60276	1.14789	-0.730345	0.19898	NM_001037666.2	GATSL3	hsa:652968	GATS protein-like 3
BIK	mRNA	0.0880444	0.253553	0.653068	1.81675	0.347242	0.35947	-1.52599	-1.47606	NM_001197.4	BIK	hsa:638	BCL2-interacting killer (apoptosis-inducing)
MBD1	mRNA	20.2044	20.6614	16.773	16.3842	0.977884	1.02373	-0.0322653	0.0338316	NM_015847.3	MBD1	hsa:4152	methyl-CpG binding domain protein 1
MBD2	mRNA	20.1032	19.9462	9.3572	7.24183	1.00787	1.2921	0.011315	0.369722	NM_015832.4	MBD2	hsa:8932	methyl-CpG binding domain protein 2
RP11-600K15.1	ncRNA	0	0	0	0	#DIV/0!	#DIV/0!	#DIV/0!	#DIV/0!
LOC642414	ncRNA	0	0	0	0	#DIV/0!	#DIV/0!	#DIV/0!	#DIV/0!	LOC642414	LOC642414	hsa:642414	tripartite motif containing 64B pseudogene
PRKRIR	mRNA	25.6717	25.9437	46.7965	45.5094	0.989513	1.02828	-0.015209	0.0402353	NR_130898.1	PRKRIR	hsa:5612	protein-kinase, interferon-inducible double stranded RNA dependent inhibitor, repressor of (P58 repressor)
LOC257358	ncRNA	0.224549	0.161666	0	0.0386121	1.38897	0	0.474014	#NUM!
FBXO27	mRNA	0	0	12.5102	12.4414	#DIV/0!	1.00553	#DIV/0!	0.00795826	NM_178820	FBXO27	hsa:126433	F-box protein 27
FBXO28	mRNA	9.49738	7.62456	21.3672	19.7562	1.24563	1.08155	0.316876	0.113096	NR_049764.1	FBXO28	hsa:23219	F-box protein 28
FBXO25	mRNA	6.45962	5.36805	1.89326	1.77249	1.20335	1.06814	0.267051	0.0950993	NM_183421.1	FBXO25	hsa:26260	F-box protein 25
LOC100421574	ncRNA	0	0	0	0	#DIV/0!	#DIV/0!	#DIV/0!	#DIV/0!	LOC100421574	LOC100421574		family with sequence similarity 47, member C pseudogene
FBXO24	mRNA	0.297804	0.509216	0.197228	0.192033	0.584829	1.02706	-0.773914	0.0385157	NM_033506.2	FBXO24	hsa:26261	F-box protein 24
MCHR2-AS1	ncRNA	0	0	0	0	#DIV/0!	#DIV/0!	#DIV/0!	#DIV/0!	NR_038384.1	MCHR2-AS1	hsa:728012	MCHR2 antisense RNA 1
FBXO21	mRNA	16.5117	16.0834	12.5605	12.9045	1.02663	0.973344	0.0379147	-0.0389788	NM_033624.2	FBXO21	hsa:23014	F-box protein 21
FBXO22	mRNA	8.8893	9.64326	8.01548	8.72393	0.921815	0.918791	-0.11745	-0.122191	NR_037623.1	FBXO22	hsa:26263	F-box protein 22
FADS3	mRNA	117.834	124.12	14.1325	15.0155	0.949355	0.941193	-0.0749809	-0.0874369	NM_021727.4	FADS3	hsa:3995	fatty acid desaturase 3
FADS2	mRNA	6.97137	7.12389	54.4901	55.2459	0.978591	0.986319	-0.0312214	-0.0198731	NM_004265.3	FADS2	hsa:9415	fatty acid desaturase 2
MYBPHL	mRNA	0.0611562	0	0	0	#DIV/0!	#DIV/0!	#DIV/0!	#DIV/0!	NM_001265613.1	MYBPHL	hsa:343263	myosin binding protein H-like
FNTA	mRNA	39.2289	41.6516	22.9887	24.1717	0.941835	0.951059	-0.0864541	-0.0723936	NR_033698.1	FNTA	hsa:2339	farnesyltransferase, CAAX box, alpha
LOC100288146	ncRNA	0	0	0	0	#DIV/0!	#DIV/0!	#DIV/0!	#DIV/0!	LOC100288146	LOC100288146		nucleoporin Nup43-like
FADS6	mRNA	0	0	0.0310659	0	#DIV/0!	#DIV/0!	#DIV/0!	#DIV/0!	NM_178128.5	FADS6	hsa:283985	fatty acid desaturase 6
FNTB	mRNA	4.01822	3.53583	6.9072	6.84808	1.13643	1.00863	0.184507	0.0124029	NM_002028.3	FNTB	hsa:2342	farnesyltransferase, CAAX box, beta
FADS1	mRNA	67.5617	67.1744	62.8207	59.3247	1.00577	1.05893	0.00829438	0.0826067	NM_013402.4	FADS1	hsa:3992	fatty acid desaturase 1
RP11-767I20.1	ncRNA	0	0	0	0	#DIV/0!	#DIV/0!	#DIV/0!	#DIV/0!
FBXO18	mRNA	23.3801	21.5452	19.4858	19.0146	1.08516	1.02478	0.117909	0.0353097	NM_178150.2	FBXO18	hsa:84893	F-box protein, helicase, 18
FBXO16	mRNA	2.49165	1.65934	0.792076	1.34962	1.50159	0.586889	0.586489	-0.768839	NM_172366.3	FBXO16	hsa:157574	F-box protein 16
STX8	mRNA	9.96821	11.3579	17.1759	17.26	0.877645	0.995127	-0.188291	-0.00704685	NR_033656.1	STX8	hsa:9482	syntaxin 8
STX7	mRNA	10.4539	10.2993	12.4308	12.0628	1.01502	1.03051	0.0215017	0.043357	NM_003569.2	STX7	hsa:8417	syntaxin 7
FBXO17	mRNA	8.90626	9.65715	7.18314	5.87786	0.922245	1.22207	-0.116778	0.289324	NR_104026.1	FBXO17	hsa:115290	F-box protein 17
FGD5P1	miscRNA	0	0	0	0	#DIV/0!	#DIV/0!	#DIV/0!	#DIV/0!	NR_036481.2	FGD5P1	hsa:100132526	FYVE, RhoGEF and PH domain containing 5 pseudogene 1
FBXO15	mRNA	0.0959478	0.138157	0	0	0.694484	#DIV/0!	-0.525986	#DIV/0!	NM_152676.2	FBXO15	hsa:201456	F-box protein 15
LOC100288152	miscRNA	55.5157	57.6362	1.92397	1.75975	0.963209	1.09332	-0.0540791	0.128714	NR_125375.1	LOC100288152	hsa:100288152	uncharacterized LOC100288152
LOC100421587	ncRNA	0.00512132	0	0	0	#DIV/0!	#DIV/0!	#DIV/0!	#DIV/0!
LOC100288151	ncRNA	0	0	0	0	#DIV/0!	#DIV/0!	#DIV/0!	#DIV/0!	LOC100288151	LOC100288151		SREK1-interacting protein 1 pseudogene
FBXO10	mRNA	2.75103	2.62763	3.42038	3.53842	1.04696	0.966642	0.0662079	-0.0489471	NM_012166.2	FBXO10	hsa:26267	F-box protein 10
FBXO11	mRNA	14.8101	13.0918	10.7069	10.5164	1.13125	1.01811	0.177917	0.0258936	NM_025133.4	FBXO11	hsa:80204	F-box protein 11
MINPP1	mRNA	10.224	9.42524	15.5601	15.2398	1.08475	1.02102	0.117359	0.0300042	NM_004897.4	MINPP1	hsa:9562	multiple inositol-polyphosphate phosphatase 1
LOC100421580	ncRNA	0	0	0	0	#DIV/0!	#DIV/0!	#DIV/0!	#DIV/0!	LOC100421580	LOC100421580		family with sequence similarity 175, member A pseudogene
LOC642441	mRNA	2.26508	2.87156	0.678308	0.203212	0.788797	3.33793	-0.342274	1.73896	XP_006726429.1	LOC642441	hsa:642441	uncharacterized LOC642441
LOC100421583	ncRNA	0	0	0	0	#DIV/0!	#DIV/0!	#DIV/0!	#DIV/0!	LOC100421583	LOC100421583		hormonally up-regulated Neu-associated kinase pseudogene
BLK	mRNA	0.907096	0.46648	0	0.0668481	1.94456	0	0.959441	#NUM!	NM_001715.2	BLK	hsa:640	BLK proto-oncogene, Src family tyrosine kinase
BLM	mRNA	5.77623	5.8349	7.45786	7.02301	0.989945	1.06192	-0.0145802	0.0866718	NM_001287248.1	BLM	hsa:641	Bloom syndrome, RecQ helicase-like
IREB2	mRNA	17.1055	14.5069	11.2273	10.9043	1.17912	1.02962	0.237716	0.042109	NM_004136.2	IREB2	hsa:3658	iron-responsive element binding protein 2
LOC100421597	ncRNA	0.262755	0.662104	0.0928085	0.0903635	0.396848	1.02706	-1.33334	0.0385157	LOC100421597	LOC100421597		peptidylprolyl isomerase (cyclophilin)-like 4 pseudogene
FBXO47	mRNA	0	0	0	0	#DIV/0!	#DIV/0!	#DIV/0!	#DIV/0!	NM_001008777.2	FBXO47	hsa:494188	F-box protein 47
FBXO48	mRNA	0.925778	0.644305	1.27529	0.73228	1.43686	1.74153	0.522923	0.800356	NM_001024680.1	FBXO48	hsa:554251	F-box protein 48
AC007040.7	ncRNA	0.711071	0.639927	0.282555	0.275111	1.11117	1.02706	0.152086	0.0385157	NM_024933.3	ANKRD53	hsa:79998	ankyrin repeat domain 53
FBXO45	mRNA	7.5081	8.13463	17.0749	18.573	0.92298	0.919341	-0.115628	-0.121328	NM_001105573.1	FBXO45	hsa:200933	F-box protein 45
LOC100288162	ncRNA	2.26142	2.5264	0.826306	0.884992	0.895113	0.933688	-0.159858	-0.0989878	NR_103772.1	LOC100288162	hsa:100288162	uncharacterized LOC100288162
FBXO46	mRNA	6.08952	7.35415	6.06614	6.25376	0.828039	0.969998	-0.27223	-0.0439464	NM_001080469.1	FBXO46	hsa:23403	F-box protein 46
FBXO43	mRNA	0.100217	0.0541139	2.07077	1.91283	1.85196	1.08257	0.889051	0.114465	NR_036491.1	FBXO43	hsa:286151	F-box protein 43
FBXO44	mRNA	4.29641	5.00377	0.910529	1.43411	0.858635	0.634908	-0.219883	-0.655381	NR_130909.1	FBXO44	hsa:93611	F-box protein 44
FBXO41	mRNA	3.70419	3.66374	3.21031	2.9548	1.01104	1.08647	0.0158399	0.119652	NM_001080410.2	FBXO41	hsa:150726	F-box protein 41
FBXO42	mRNA	4.89864	4.98484	4.42233	4.447	0.982709	0.994452	-0.0251639	-0.00802686	NM_018994	FBXO42	hsa:54455	F-box protein 42
GRAMD4P3	ncRNA	0	0.0719156	0	0	0	#DIV/0!	#NUM!	#DIV/0!	GRAMD4P3	GRAMD4P3		GRAM domain containing 4 pseudogene 3
FBXO40	mRNA	0	0	0	0	#DIV/0!	#DIV/0!	#DIV/0!	#DIV/0!	NM_016298.3	FBXO40	hsa:51725	F-box protein 40
LOC100421591	ncRNA	0	0	0	0	#DIV/0!	#DIV/0!	#DIV/0!	#DIV/0!	LOC100421591	LOC100421591		family with sequence similarity 76, member A pseudogene
GRAMD4P1	ncRNA	0	0	0	0	#DIV/0!	#DIV/0!	#DIV/0!	#DIV/0!	GRAMD4P1	GRAMD4P1		GRAM domain containing 4 pseudogene 1
GRAMD4P2	ncRNA	0	0	0	0	#DIV/0!	#DIV/0!	#DIV/0!	#DIV/0!	GRAMD4P2	GRAMD4P2		GRAM domain containing 4 pseudogene 2
LOC642474	ncRNA	0	0	0	0	#DIV/0!	#DIV/0!	#DIV/0!	#DIV/0!	LOC642474	LOC642474		UDP glucuronosyltransferase 2 family, polypeptide A3 pseudogene
LOC100421593	ncRNA	0	0	0	0	#DIV/0!	#DIV/0!	#DIV/0!	#DIV/0!	LOC100421593	LOC100421593		family with sequence similarity 71, member A pseudogene
GRAMD4P7	ncRNA	0.992387	0.82165	0	0	1.2078	#DIV/0!	0.27238	#DIV/0!	GRAMD4P7	GRAMD4P7		GRAM domain containing 4 pseudogene 7
GRAMD4P8	ncRNA	0	0	0	0	#DIV/0!	#DIV/0!	#DIV/0!	#DIV/0!	GRAMD4P8	GRAMD4P8		GRAM domain containing 4 pseudogene 8
LOC100421595	ncRNA	0	0	0	0	#DIV/0!	#DIV/0!	#DIV/0!	#DIV/0!	LOC100421595	LOC100421595		thyroid hormone receptor associated protein 3 pseudogene
GRAMD4P5	ncRNA	0	0	0	0	#DIV/0!	#DIV/0!	#DIV/0!	#DIV/0!	GRAMD4P5	GRAMD4P5		GRAM domain containing 4 pseudogene 5
GRAMD4P6	ncRNA	0	0	0	0	#DIV/0!	#DIV/0!	#DIV/0!	#DIV/0!	GRAMD4P6	GRAMD4P6		GRAM domain containing 4 pseudogene 6
LOC100421594	ncRNA	0	0	0	0	#DIV/0!	#DIV/0!	#DIV/0!	#DIV/0!	LOC100421594	LOC100421594		mitochondrial carrier 2 pseudogene
MBIP	mRNA	10.3865	10.5569	12.8942	12.7646	0.983853	1.01015	-0.0234858	0.01457	NM_016586.2	MBIP	hsa:51562	MAP3K12 binding inhibitory protein 1
BMF	mRNA	1.87243	1.6802	0.833895	0.965914	1.1144	0.863323	0.156274	-0.212028	NM_033503.3	BMF	hsa:90427	Bcl2 modifying factor
KIR2DL5B	mRNA	0	0	0	0	#DIV/0!	#DIV/0!	#DIV/0!	#DIV/0!	NM_001018081.1	KIR2DL5B	hsa:553128	killer cell immunoglobulin-like receptor, two domains, long cytoplasmic tail, 5B
TACC1P1	ncRNA	0	0	0	0	#DIV/0!	#DIV/0!	#DIV/0!	#DIV/0!	TACC1P1	TACC1P1		transforming, acidic coiled-coil containing protein 1 pseudogene 1
HTR1E	mRNA	0	0	0	0	#DIV/0!	#DIV/0!	#DIV/0!	#DIV/0!	NM_000865.2	HTR1E	hsa:3354	5-hydroxytryptamine (serotonin) receptor 1E, G protein-coupled
HTR1F	mRNA	0	0	0.0826114	0.0402175	#DIV/0!	2.05411	#DIV/0!	1.03852	NM_000866.3	HTR1F	hsa:3355	5-hydroxytryptamine (serotonin) receptor 1F, G protein-coupled
FBXO38	mRNA	7.96664	7.91218	9.99311	9.39637	1.00688	1.06351	0.00989461	0.0888302	NM_205836.1	FBXO38	hsa:81545	F-box protein 38
OR3A5P	ncRNA	0	0	0	0	#DIV/0!	#DIV/0!	#DIV/0!	#DIV/0!	OR3A5P	OR3A5P		olfactory receptor, family 3, subfamily A, member 5 pseudogene
HTR1D	mRNA	1.62781	2.17345	0.564511	0.82446	0.748954	0.684704	-0.417052	-0.546447	NM_000864.4	HTR1D	hsa:3352	5-hydroxytryptamine (serotonin) receptor 1D, G protein-coupled
STYX	mRNA	11.6762	11.3368	13.8346	11.7441	1.02994	1.178	0.0425548	0.236343	NM_145251.3	STYX	hsa:6815	serine/threonine/tyrosine interacting protein
FBXO39	mRNA	0.132553	0.286299	0.0351147	0	0.462989	#DIV/0!	-1.11095	#DIV/0!	NM_153230.2	FBXO39	hsa:162517	F-box protein 39
FBXO36	mRNA	2.1682	1.94592	1.32186	0.796734	1.11423	1.65909	0.156044	0.730393	NM_174899.4	FBXO36	hsa:130888	F-box protein 36
HTR1A	mRNA	0	0	0	0	#DIV/0!	#DIV/0!	#DIV/0!	#DIV/0!	NM_000524.3	HTR1A	hsa:3350	5-hydroxytryptamine (serotonin) receptor 1A, G protein-coupled
LOC100288175	miscRNA	4.14039	4.74513	6.26761	7.41017	0.872557	0.845811	-0.196679	-0.241592	XR_954670.1	LOC100288175	hsa:100288175	uncharacterized LOC100288175
HTR1B	mRNA	0	0	0	0	#DIV/0!	#DIV/0!	#DIV/0!	#DIV/0!	NM_000863.1	HTR1B	hsa:3351	5-hydroxytryptamine (serotonin) receptor 1B, G protein-coupled
FBXO34	mRNA	8.81186	8.54024	18.2387	18.6824	1.03181	0.976253	0.0451706	-0.034673	NM_152231.1	FBXO34	hsa:55030	F-box protein 34
RGMB-AS1	ncRNA	0	0.0297582	3.41627	2.64396	0	1.2921	#NUM!	0.369722	NR_033932.1	RGMB-AS1	hsa:503569	RGMB antisense RNA 1
LOC100288172	ncRNA	0	0	0.591422	0.887757	#DIV/0!	0.666199	#DIV/0!	-0.585975	LOC100288172	LOC100288172		WEE1 homolog (S. pombe) pseudogene
FBXO32	mRNA	3.13738	3.09471	4.88203	5.53079	1.01379	0.882701	0.0197551	-0.180004	NM_148177.2	FBXO32	hsa:114907	F-box protein 32
BMX	mRNA	0	0.0233872	0	0	0	#DIV/0!	#NUM!	#DIV/0!	NM_203281.2	BMX	hsa:660	BMX non-receptor tyrosine kinase
FBXO33	mRNA	4.02503	3.68391	6.87248	6.85956	1.0926	1.00188	0.12776	0.002715	NM_203301.3	FBXO33	hsa:254170	F-box protein 33
LOC100288170	ncRNA	0	0	0	0	#DIV/0!	#DIV/0!	#DIV/0!	#DIV/0!	LOC100288170	LOC100288170		ubiquitin-conjugating enzyme E2 variant 1 pseudogene
FBXO30	mRNA	9.59365	8.30488	8.10845	7.1682	1.15518	1.13117	0.20812	0.177815	NM_032145.4	FBXO30	hsa:84085	F-box protein 30
FAM90A1	mRNA	0	0.0862987	0.0317538	0	0	#DIV/0!	#NUM!	#DIV/0!	NM_018088.3	FAM90A1	hsa:55138	family with sequence similarity 90, member A1
FBXO31	mRNA	6.99922	6.7897	3.84236	4.75618	1.03086	0.807868	0.0438468	-0.307809	NM_024735.4	FBXO31	hsa:79791	F-box protein 31
LOC642461	ncRNA	0	0	0	0	#DIV/0!	#DIV/0!	#DIV/0!	#DIV/0!
AGAP1-IT1	ncRNA	0	0.161378	0	0	0	#DIV/0!	#NUM!	#DIV/0!	NR_131900.1	AGAP1-IT1	hsa:100506749	AGAP1 intronic transcript 1 (non-protein coding)
RP5-988G17.1	ncRNA	0	0	0	0	#DIV/0!	#DIV/0!	#DIV/0!	#DIV/0!
LOC284933	ncRNA	0	0	0	0	#DIV/0!	#DIV/0!	#DIV/0!	#DIV/0!	NR_038917.1	LOC284933	hsa:284933	uncharacterized LOC284933
LRRC37BP1	miscRNA	0.748349	0.959292	1.89542	1.39353	0.780106	1.36016	-0.358259	0.443772	NR_015341.2	LRRC37BP1	hsa:147172	leucine rich repeat containing 37B pseudogene 1
HTR2B	mRNA	0.037542	0.0810861	0	0	0.462989	#DIV/0!	-1.11095	#DIV/0!	NM_000867.4	HTR2B	hsa:3357	5-hydroxytryptamine (serotonin) receptor 2B, G protein-coupled
LOC102724971	mRNA	0	0	0	0	#DIV/0!	#DIV/0!	#DIV/0!	#DIV/0!	XP_011542106.1	LOC102724971	hsa:102724971	putative V-set and immunoglobulin domain-containing-like protein IGHV4OR15-8-like
LOC102724970	mRNA	0	0	0.320977	0.15626	#DIV/0!	2.05411	#DIV/0!	1.03852	XP_006726392.1	LOC102724970	hsa:102724970	putative uncharacterized protein FLJ35883-like
PPWD1	mRNA	20.6748	19.1766	27.9844	27.1304	1.07812	1.03148	0.108522	0.044712	NM_015342.3	PPWD1	hsa:23398	peptidylprolyl isomerase domain and WD repeat containing 1
HTR2C	mRNA	0.0173289	0.0374282	0	0	0.462989	#DIV/0!	-1.11095	#DIV/0!	NM_001256761	HTR2C	hsa:3358	5-hydroxytryptamine (serotonin) receptor 2C, G protein-coupled
LOC102724973	ncRNA	0	0	0.493947	0	#DIV/0!	#DIV/0!	#DIV/0!	#DIV/0!	XR_932724.1	LOC102724973	hsa:102724973	uncharacterized LOC102724973
HTR2A	mRNA	0	0	0	0	#DIV/0!	#DIV/0!	#DIV/0!	#DIV/0!	NM_001165947.2	HTR2A	hsa:3356	5-hydroxytryptamine (serotonin) receptor 2A, G protein-coupled
LOC102724972	ncRNA	0	0	0	0	#DIV/0!	#DIV/0!	#DIV/0!	#DIV/0!	XR_433111.1	LOC102724972	hsa:102724972	uncharacterized LOC102724972
LOC100421537	ncRNA	0	0	0	0	#DIV/0!	#DIV/0!	#DIV/0!	#DIV/0!	LOC100421537	LOC100421537		inositol monophosphatase domain containing 1 pseudogene
LOC100421536	ncRNA	0.22375	0.241636	0.237095	0.346273	0.925979	0.684704	-0.110949	-0.546447	LOC100421536	LOC100421536		diphosphoinositol pentakisphosphate kinase 2 pseudogene
LOC102724979	ncRNA	0	0	0	0	#DIV/0!	#DIV/0!	#DIV/0!	#DIV/0!	XR_951893.1	LOC102724979	hsa:102724979	uncharacterized LOC102724979
LOC102724978	ncRNA	0	0	0	0	#DIV/0!	#DIV/0!	#DIV/0!	#DIV/0!	LOC102724978	LOC102724978		skin secretory protein xP2-like
LOC642496	ncRNA	0	0	0	0	#DIV/0!	#DIV/0!	#DIV/0!	#DIV/0!	LOC642496	LOC642496		UDP glucuronosyltransferase 2 family, polypeptide A3 pseudogene
LOC102724975	mRNA	0	0	0	0	#DIV/0!	#DIV/0!	#DIV/0!	#DIV/0!	XP_006726698.1	LOC102724975	hsa:102724975	collagen alpha-3(IV) chain-like
LOC100288102	ncRNA	2.68194	1.93088	0.811968	1.38351	1.38897	0.586889	0.474014	-0.768839
LOC102724974	ncRNA	0.0913018	0.0657335	0	0.188397	1.38897	0	0.474014	#NUM!	XR_432272.1	LOC102724974	hsa:102724974	uncharacterized LOC102724974
LOC102724977	ncRNA	0	0	0	0	#DIV/0!	#DIV/0!	#DIV/0!	#DIV/0!	XR_433046.2	LOC102724977	hsa:102724977	uncharacterized LOC102724977
BOC	mRNA	0.126229	0.129828	0.993627	1.04187	0.972278	0.953695	-0.0405593	-0.0683995	NM_033254.3	BOC	hsa:91653	BOC cell adhesion associated, oncogene regulated
LOC102724976	ncRNA	0	0.158762	0	0.113756	0	0	#NUM!	#NUM!	XR_431796.1	LOC102724976	hsa:102724976	uncharacterized LOC102724976
SPDL1	mRNA	26.8261	24.5214	36.1574	37.1192	1.09399	0.974088	0.129598	-0.0378763	NM_017785.4	SPDL1	hsa:54908	spindle apparatus coiled-coil protein 1
LOC642490	ncRNA	0	0	0	0	#DIV/0!	#DIV/0!	#DIV/0!	#DIV/0!	LOC642490	LOC642490		S-phase kinase-associated protein 1 pseudogene
BOK	mRNA	6.43483	7.25731	9.97598	9.74588	0.886669	1.02361	-0.173533	0.0336663	NM_032515.4	BOK	hsa:666	BCL2-related ovarian killer
MBL2	mRNA	0	0	0	0	#DIV/0!	#DIV/0!	#DIV/0!	#DIV/0!	NM_000242.2	MBL2	hsa:4153	mannose-binding lectin (protein C) 2, soluble
SLC36A1	mRNA	3.37195	3.55779	7.0999	7.40771	0.947767	0.958448	-0.0773961	-0.0612286	NM_078483	SLC36A1	hsa:206358	solute carrier family 36 (proton/amino acid symporter), member 1
LOC100421549	ncRNA	0	0	0	0	#DIV/0!	#DIV/0!	#DIV/0!	#DIV/0!
SLC36A3	mRNA	0	0	0	0	#DIV/0!	#DIV/0!	#DIV/0!	#DIV/0!	NM_181774.3	SLC36A3	hsa:285641	solute carrier family 36, member 3
SLC36A2	mRNA	0	0	0	0	#DIV/0!	#DIV/0!	#DIV/0!	#DIV/0!	NM_181776.2	SLC36A2	hsa:153201	solute carrier family 36 (proton/amino acid symporter), member 2
HTR3E	mRNA	0	0	0	0	#DIV/0!	#DIV/0!	#DIV/0!	#DIV/0!	NM_198314.2	HTR3E	hsa:285242	5-hydroxytryptamine (serotonin) receptor 3E, ionotropic
VPS13C	mRNA	8.16299	6.46886	2.81424	2.05211	1.26189	1.37139	0.335587	0.455637	NM_020821.2	VPS13C	hsa:54832	vacuolar protein sorting 13 homolog C (S. cerevisiae)
VPS13D	mRNA	6.14488	4.98631	2.64048	2.32708	1.23235	1.13468	0.301411	0.18228	NM_018156	VPS13D	hsa:55187	vacuolar protein sorting 13 homolog D (S. cerevisiae)
DHPS	mRNA	41.4567	49.4175	37.1557	45.7813	0.838907	0.81159	-0.253418	-0.301177	NR_038192.1	DHPS	hsa:1725	deoxyhypusine synthase
HTR3C	mRNA	0	0	0	0	#DIV/0!	#DIV/0!	#DIV/0!	#DIV/0!	NM_130770.2	HTR3C	hsa:170572	5-hydroxytryptamine (serotonin) receptor 3C, ionotropic
VPS13A	mRNA	13.4159	10.1772	6.90124	5.19229	1.31823	1.32913	0.398603	0.410485	NM_033305.2	VPS13A	hsa:23230	vacuolar protein sorting 13 homolog A (S. cerevisiae)
LOC102724982	ncRNA	0	0	0	0	#DIV/0!	#DIV/0!	#DIV/0!	#DIV/0!	XR_430755.1	LOC102724982	hsa:102724982	uncharacterized LOC102724982
HTR3D	mRNA	0	0	0	0	#DIV/0!	#DIV/0!	#DIV/0!	#DIV/0!	NM_182537.2	HTR3D	hsa:200909	5-hydroxytryptamine (serotonin) receptor 3D, ionotropic
VPS13B	mRNA	4.38975	3.36969	6.45695	5.24766	1.30272	1.23044	0.381522	0.299179	NR_047582.1	VPS13B	hsa:157680	vacuolar protein sorting 13 homolog B (yeast)
LOC100421541	ncRNA	1.53063	1.40253	2.65405	3.73263	1.09133	0.711039	0.126091	-0.491999	LOC100421541	LOC100421541		DnaJ (Hsp40) homolog, subfamily C, member 9 pseudogene
LOC102724981	mRNA	0	0	0	0	#DIV/0!	#DIV/0!	#DIV/0!	#DIV/0!	XR_952145.1	LOC102724981	hsa:102724981	RNA-binding protein 6-like
HTR3A	mRNA	0	0.0776467	0	0	0	#DIV/0!	#NUM!	#DIV/0!	NR_046363.1	HTR3A	hsa:3359	5-hydroxytryptamine (serotonin) receptor 3A, ionotropic
LOC102724984	mRNA	0	0	0	0	#DIV/0!	#DIV/0!	#DIV/0!	#DIV/0!	XP_006726657.1	LOC102724984	hsa:102724984	uncharacterized LOC102724984
HTR3B	mRNA	0	0	0.0470924	0	#DIV/0!	#DIV/0!	#DIV/0!	#DIV/0!	NM_006028.4	HTR3B	hsa:9177	5-hydroxytryptamine (serotonin) receptor 3B, ionotropic
LOC102724983	ncRNA	0	0	0	0	#DIV/0!	#DIV/0!	#DIV/0!	#DIV/0!	XR_430640	LOC102724983	hsa:102724983	uncharacterized LOC102724983
RABGGTB	mRNA	53.5646	54.9656	79.7021	88.0372	0.974511	0.905323	-0.0372496	-0.143496	NR_073562.1	RABGGTB	hsa:5876	Rab geranylgeranyltransferase, beta subunit
CD24P3	ncRNA	0	0	0	0	#DIV/0!	#DIV/0!	#DIV/0!	#DIV/0!	CD24P3	CD24P3		CD24 molecule pseudogene 3
RABGGTA	mRNA	8.78217	9.56324	9.22839	11.5903	0.918326	0.79622	-0.122921	-0.328761	NM_182836.2	RABGGTA	hsa:5875	Rab geranylgeranyltransferase, alpha subunit
CD24P4	ncRNA	0	0.0277106	0.285492	0.357392	0	0.798822	#NUM!	-0.324054	S75311.1	CD24P4		CD24 molecule pseudogene 4
CD24P1	ncRNA	0	0	0.0179075	0	#DIV/0!	#DIV/0!	#DIV/0!	#DIV/0!	CD24P1	CD24P1		CD24 molecule pseudogene 1
LOC100421548	ncRNA	0	0	0	0	#DIV/0!	#DIV/0!	#DIV/0!	#DIV/0!	LOC100421548	LOC100421548		family with sequence similarity 178, member B pseudogene
LOC102724980	ncRNA	0	0	0	0	#DIV/0!	#DIV/0!	#DIV/0!	#DIV/0!	XR_430737	LOC102724980	hsa:102724980	uncharacterized LOC102724980
CD24P2	ncRNA	0	0	0.040916	0	#DIV/0!	#DIV/0!	#DIV/0!	#DIV/0!	CD24P2	CD24P2		CD24 molecule pseudogene 2
LOC102724989	ncRNA	0	0	0	0	#DIV/0!	#DIV/0!	#DIV/0!	#DIV/0!	LOC102724989	LOC102724989		glutathione S-transferase theta-1-like
LOC100288115	ncRNA	0	0	0	0	#DIV/0!	#DIV/0!	#DIV/0!	#DIV/0!	LOC100288115	LOC100288115		mucin-1-like
LOC102724986	ncRNA	0	0	0	0	#DIV/0!	#DIV/0!	#DIV/0!	#DIV/0!	XR_951897.1	LOC102724986	hsa:102724986	uncharacterized LOC102724986
LOC102724985	mRNA	0	0	0	0	#DIV/0!	#DIV/0!	#DIV/0!	#DIV/0!	XP_011545042.1	LOC102724985	hsa:102724985	pyridoxal-dependent decarboxylase domain-containing protein 1-like
LOC642487	ncRNA	0	0.200917	0	0	0	#DIV/0!	#NUM!	#DIV/0!	LOC642487	LOC642487		H1 histone family, member O, oocyte-specific pseudogene
LOC102724988	mRNA	0	0	0	0	#DIV/0!	#DIV/0!	#DIV/0!	#DIV/0!	XP_011544757.1	LOC102724988	hsa:102724988	hormone receptor 4-like
C1D	mRNA	7.31893	8.65676	10.1098	10.9896	0.845459	0.91994	-0.242193	-0.120388	NM_173177.2	C1D	hsa:10438	C1D nuclear receptor corepressor
LOC100288111	ncRNA	0	0	0	0	#DIV/0!	#DIV/0!	#DIV/0!	#DIV/0!	LOC100288111	BOLA3P1		bolA family member 3 pseudogene 1
LOC102724987	mRNA	0	0	0	0	#DIV/0!	#DIV/0!	#DIV/0!	#DIV/0!	XP_006725475.1	LOC102724987	hsa:102724987	uncharacterized LOC102724987
RP11-157E21.1	ncRNA	0	0	0	0	#DIV/0!	#DIV/0!	#DIV/0!	#DIV/0!
LOC257396	ncRNA	1.41614	2.03913	4.68937	4.31015	0.694484	1.08798	-0.525986	0.121657	NR_034107.2	LOC257396	hsa:257396	uncharacterized LOC257396
BPI	mRNA	0	0	0	0	#DIV/0!	#DIV/0!	#DIV/0!	#DIV/0!	NM_001725.2	BPI	hsa:671	bactericidal/permeability-increasing protein
CYP51A1P1	ncRNA	0.0266708	0	0.0847843	0.0275169	#DIV/0!	3.08117	#DIV/0!	1.62348	CYP51P1	CYP51A1P1		cytochrome P450, family 51, subfamily A, polypeptide 1 pseudogene 1
C1S	mRNA	0.41789	0.472786	0.316295	0.523536	0.883889	0.604151	-0.178063	-0.727019	NM_201442.2	C1S	hsa:716	complement component 1, s subcomponent
C1R	mRNA	0.881237	0.861045	4.60227	5.58505	1.02345	0.824034	0.0334413	-0.279225	NM_001733.4	C1R	hsa:715	complement component 1, r subcomponent
LOC102724993	mRNA	0	0	0	0	#DIV/0!	#DIV/0!	#DIV/0!	#DIV/0!	XR_916950.1	LOC102724993	hsa:102724993	nuclear pore complex-interacting protein family member A1-like
KCNQ5-IT1	ncRNA	0	0.382336	1.68817	0.958826	0	1.76067	#NUM!	0.816123	NR_120503.1	KCNQ5-IT1	hsa:100507381	KCNQ5 intronic transcript 1 (non-protein coding)
LOC100421552	ncRNA	0.0493857	0	0	0.0509525	#DIV/0!	0	#DIV/0!	#NUM!
LOC102724992	mRNA	0	0	0	0	#DIV/0!	#DIV/0!	#DIV/0!	#DIV/0!	XR_951933.1	LOC102724992	hsa:102724992	uncharacterized LOC102724992
LOC102724995	mRNA	0	0	0	0	#DIV/0!	#DIV/0!	#DIV/0!	#DIV/0!	XP_011545274.1	LOC102724995	hsa:102724995	putative POM121-like protein 1-like
LOC102724994	mRNA	0	0	0	0	#DIV/0!	#DIV/0!	#DIV/0!	#DIV/0!	XP_006726288	LOC102724994	hsa:102724994	putative POM121-like protein 1-like
CYP51A1P3	ncRNA	0	0	0	0	#DIV/0!	#DIV/0!	#DIV/0!	#DIV/0!	CYP51P3	CYP51A1P3		cytochrome P450, family 51, subfamily A, polypeptide 1 pseudogene 3
IL2RG	mRNA	0	0	0.17388	0	#DIV/0!	#DIV/0!	#DIV/0!	#DIV/0!	NM_000206.2	IL2RG	hsa:3561	interleukin 2 receptor, gamma
CYP51A1P2	ncRNA	0.316727	0.228031	0.13984	0.0816939	1.38897	1.71176	0.474014	0.775481	CYP51P2	CYP51A1P2		cytochrome P450, family 51, subfamily A, polypeptide 1 pseudogene 2
LOC100421559	ncRNA	0	0	0	0	#DIV/0!	#DIV/0!	#DIV/0!	#DIV/0!	LOC100421559	LOC100421559		adaptor-related protein complex 5, mu 1 subunit pseudogene
LOC102724991	mRNA	0	0	0	0	#DIV/0!	#DIV/0!	#DIV/0!	#DIV/0!	XP_011545222.1	LOC102724991	hsa:102724991	serine/threonine-protein phosphatase 2A regulatory subunit B'' subunit beta-like
LOC100421558	ncRNA	0	0	0.0382905	0	#DIV/0!	#DIV/0!	#DIV/0!	#DIV/0!	LOC100421558	LOC100421558		MAP/microtubule affinity-regulating kinase 2 pseudogene
LOC102724990	mRNA	0	0	0	0	#DIV/0!	#DIV/0!	#DIV/0!	#DIV/0!	XP_006725321.1	LOC102724990	hsa:102724990	proteoglycan 4-like
LOC100288129	ncRNA	0	0	0	0	#DIV/0!	#DIV/0!	#DIV/0!	#DIV/0!	LOC100288129	LOC100288129		acireductone dioxygenase 1 pseudogene
CYP1D1P	ncRNA	0	0	0	0	#DIV/0!	#DIV/0!	#DIV/0!	#DIV/0!	CYP1D1P	CYP1D1P		cytochrome P450, family 1, subfamily D, polypeptide 1, pseudogene
LOC100288125	ncRNA	0	0	0	0	#DIV/0!	#DIV/0!	#DIV/0!	#DIV/0!	LOC100288125	LOC100288125		NME/NM23 nucleoside diphosphate kinase 2 pseudogene
LOC102724997	mRNA	0	0	0	0	#DIV/0!	#DIV/0!	#DIV/0!	#DIV/0!	XR_431092.1	LOC102724997	hsa:102724997	leukocyte immunoglobulin-like receptor subfamily B member 3-like
LOC102724996	ncRNA	0	0	0	0	#DIV/0!	#DIV/0!	#DIV/0!	#DIV/0!	XR_430666.1	LOC102724996	hsa:102724996	uncharacterized LOC102724996
LOC100288123	ncRNA	1.92718	1.77883	2.46101	1.83537	1.0834	1.34088	0.11556	0.42318	NR_034114.1	LOC100288123	hsa:100288123	uncharacterized LOC100288123
LOC102724999	mRNA	0	0	0	0	#DIV/0!	#DIV/0!	#DIV/0!	#DIV/0!	LOC102724999	LOC102724999		Ig lambda chain V-I region BL2-like
LOC100421550	ncRNA	0	0	0	0	#DIV/0!	#DIV/0!	#DIV/0!	#DIV/0!
LOC102724998	ncRNA	0	0	0	0	#DIV/0!	#DIV/0!	#DIV/0!	#DIV/0!	LOC102724998	LOC102724998		set1/Ash2 histone methyltransferase complex subunit ASH2-like
LOC727884	ncRNA	0.050945	0	0	0	#DIV/0!	#DIV/0!	#DIV/0!	#DIV/0!	LOC727884	LOC727884		insulin-like growth factor 2 mRNA binding protein 2 pseudogene
SLC36A4	mRNA	6.03583	5.34223	6.87989	6.59867	1.12983	1.04262	0.176109	0.0602108	NM_152313.3	SLC36A4	hsa:120103	solute carrier family 36 (proton/amino acid symporter), member 4
RP5-1043L13.1	ncRNA	0	0	1.26207	0.762716	#DIV/0!	1.6547	#DIV/0!	0.726572
OR7E55P	ncRNA	0	0	0	0	#DIV/0!	#DIV/0!	#DIV/0!	#DIV/0!	OST013	OR7E55P		olfactory receptor, family 7, subfamily E, member 55 pseudogene
OR7E53P	ncRNA	0	0	0	0	#DIV/0!	#DIV/0!	#DIV/0!	#DIV/0!	OR7E78P	OR7E53P		olfactory receptor, family 7, subfamily E, member 53 pseudogene
GPKOW	mRNA	9.22682	10.4488	8.30035	10.4616	0.883053	0.793413	-0.179428	-0.333855	NM_015698.5	GPKOW	hsa:27238	G patch domain and KOW motifs
TRDJ2	mRNA	0	0	0	0	#DIV/0!	#DIV/0!	#DIV/0!	#DIV/0!	TRDJ2	TRDJ2		T cell receptor delta joining 2
TRDJ3	mRNA	0	0	0	0	#DIV/0!	#DIV/0!	#DIV/0!	#DIV/0!	TRDJ3	TRDJ3		T cell receptor delta joining 3
TRDJ1	mRNA	0	0	0	0	#DIV/0!	#DIV/0!	#DIV/0!	#DIV/0!	TRDJ1	TRDJ1		T cell receptor delta joining 1
HTR5A	mRNA	0	0	0	0	#DIV/0!	#DIV/0!	#DIV/0!	#DIV/0!	NM_024012.3	HTR5A	hsa:3361	5-hydroxytryptamine (serotonin) receptor 5A, G protein-coupled
LOC100421569	ncRNA	0	0	0	0	#DIV/0!	#DIV/0!	#DIV/0!	#DIV/0!	LOC100421569	LOC100421569		glyoxylate reductase 1 homolog (Arabidopsis) pseudogene
BRE	mRNA	18.3092	20.5563	11.3512	11.3164	0.890684	1.00308	-0.167015	0.00443473	NM_199194.2	BRE	hsa:9577	brain and reproductive organ-expressed (TNFRSF1A modulator)
IL2RA	mRNA	0	0	0	0	#DIV/0!	#DIV/0!	#DIV/0!	#DIV/0!	NM_001308243.1	IL2RA	hsa:3559	interleukin 2 receptor, alpha
TRDJ4	mRNA	0	0	0	0	#DIV/0!	#DIV/0!	#DIV/0!	#DIV/0!	TRDJ4	TRDJ4		T cell receptor delta joining 4
ANKRD62P1-PARP4P3	miscRNA	0.0545201	0.117757	0	0	0.462989	#DIV/0!	-1.11095	#DIV/0!	NR_040115.1	ANKRD62P1-PARP4P3	hsa:23783	ANKRD62P1-PARP4P3 readthrough, transcribed pseudogene
LOC100421561	ncRNA	0.764716	0.550564	0.90036	0.920473	1.38897	0.978149	0.474014	-0.0318736	LOC100421561	LOC100421561		family with sequence similarity 133, member A pseudogene
IL2RB	mRNA	0	0	0.0219803	0	#DIV/0!	#DIV/0!	#DIV/0!	#DIV/0!	NM_000878.3	IL2RB	hsa:3560	interleukin 2 receptor, beta
LOC727896	miscRNA	0.418056	0.283278	0.938094	0.558178	1.47578	1.68064	0.561477	0.749009	NR_026659.1	LOC727896	hsa:727896	cysteine and histidine-rich domain (CHORD) containing 1 pseudogene
CDRT15	mRNA	1.40911	1.19896	0.542965	0.528661	1.17528	1.02706	0.233006	0.0385157	NM_001007530.1	CDRT15	hsa:146822	CMT1A duplicated region transcript 15
LGALSL	mRNA	6.92825	7.19795	1.32425	0.950057	0.962531	1.39386	-0.0550954	0.479088	NM_014181.2	LGALSL	hsa:29094	lectin, galactoside-binding-like
OR2AH1P	ncRNA	0	0	0	0	#DIV/0!	#DIV/0!	#DIV/0!	#DIV/0!	OR2AH1P	OR2AH1P		olfactory receptor, family 2, subfamily AH, member 1 pseudogene
PEX26	mRNA	11.1363	10.7706	6.95494	7.58515	1.03395	0.916917	0.0481648	-0.125138	NM_017929.5	PEX26	hsa:55670	peroxisomal biogenesis factor 26
LOC102724935	ncRNA	12.9087	11.359	6.83927	3.32955	1.13643	2.05411	0.184507	1.03852	XR_427004.1	LOC102724935	hsa:102724935	uncharacterized LOC102724935
C4B	mRNA	0.0154609	0.0445249	0.016383	0.0478542	0.347242	0.342352	-1.52599	-1.54645	NM_001002029.3	C4B	hsa:721	complement component 4B (Chido blood group)
LGALS4	mRNA	0.0656031	0	0.0695156	0	#DIV/0!	#DIV/0!	#DIV/0!	#DIV/0!	NM_006149.3	LGALS4	hsa:3960	lectin, galactoside-binding, soluble, 4
C4A	mRNA	0.0927826	0.155866	0.049158	0.0797717	0.595272	0.616234	-0.748379	-0.69845	NM_007293.2	C4A	hsa:720	complement component 4A (Rodgers blood group)
LOC102724934	ncRNA	0	0	0	0	#DIV/0!	#DIV/0!	#DIV/0!	#DIV/0!	XR_943700.1	LOC102724934	hsa:102724934	uncharacterized LOC102724934
LGALS3	mRNA	1.67298	2.16188	52.0463	57.9335	0.773854	0.89838	-0.369867	-0.154602	NR_003225.2	LGALS3	hsa:3958	lectin, galactoside-binding, soluble, 3
LOC102724937	ncRNA	0	0	0	0	#DIV/0!	#DIV/0!	#DIV/0!	#DIV/0!	LOC102724937	LOC102724937		angiogenic factor with G patch and FHA domains 1-like
LGALS2	mRNA	0.794568	0.457645	0	0	1.73621	#DIV/0!	0.795942	#DIV/0!	NM_006498.2	LGALS2	hsa:3957	lectin, galactoside-binding, soluble, 2
LOC101805489	ncRNA	0.0976791	0	0.207009	0.100778	#DIV/0!	2.05411	#DIV/0!	1.03852
IL36A	mRNA	0.0915009	0	0	0	#DIV/0!	#DIV/0!	#DIV/0!	#DIV/0!	NM_014440.1	IL36A	hsa:27179	interleukin 36, alpha
HMGN2P46	miscRNA	0	0	0.0461393	0.0449239	#DIV/0!	1.02706	#DIV/0!	0.0385157	NR_022014.1	HMGN2P46	hsa:283651	high mobility group nucleosomal binding domain 2 pseudogene 46
LOC102724936	ncRNA	0	0	0	0	#DIV/0!	#DIV/0!	#DIV/0!	#DIV/0!	XR_433612.1	LOC102724936	hsa:102724936	uncharacterized LOC102724936
LGALS1	mRNA	1126.72	1380.42	739.806	766.703	0.816214	0.964918	-0.292981	-0.051522	NM_002305.3	LGALS1	hsa:3956	lectin, galactoside-binding, soluble, 1
IL36B	mRNA	0.0707474	0	0	0	#DIV/0!	#DIV/0!	#DIV/0!	#DIV/0!	NM_173178.2	IL36B	hsa:27177	interleukin 36, beta
MCIDAS	mRNA	4.98493	3.70379	2.53547	3.16814	1.3459	0.800304	0.428571	-0.32138	NM_001190787.1	MCIDAS	hsa:345643	multiciliate differentiation and DNA synthesis associated cell cycle protein
LOC102724931	ncRNA	0	0	0	0	#DIV/0!	#DIV/0!	#DIV/0!	#DIV/0!	LOC102724931	LOC102724931		C-terminal-binding protein 2-like
HMGN2P45	ncRNA	0	0	0	0	#DIV/0!	#DIV/0!	#DIV/0!	#DIV/0!	HMGN2P45	HMGN2P45		high mobility group nucleosomal binding domain 2 pseudogene 45
LOC102724930	mRNA	0.191713	0.0460085	0.101573	0	4.16691	#DIV/0!	2.05898	#DIV/0!	XR_431040.1	LOC102724930	hsa:102724930	uncharacterized LOC102724930
HMGN2P44	ncRNA	0	0	0	0	#DIV/0!	#DIV/0!	#DIV/0!	#DIV/0!	HMGN2P44	HMGN2P44		high mobility group nucleosomal binding domain 2 pseudogene 44
LOC102724933	ncRNA	0	0	0	0	#DIV/0!	#DIV/0!	#DIV/0!	#DIV/0!	NR_120492.1	LOC102724933	hsa:102724933	uncharacterized LOC102724933
HMGN2P43	ncRNA	0	0	0.364387	0	#DIV/0!	#DIV/0!	#DIV/0!	#DIV/0!	HMGN2P43	HMGN2P43		high mobility group nucleosomal binding domain 2 pseudogene 43
LOC102724932	ncRNA	0	0	0	0	#DIV/0!	#DIV/0!	#DIV/0!	#DIV/0!	XR_431907.1	LOC102724932	hsa:102724932	uncharacterized LOC102724932
HMGN2P42	ncRNA	0	0	0	0	#DIV/0!	#DIV/0!	#DIV/0!	#DIV/0!	HMGN2P42	HMGN2P42		high mobility group nucleosomal binding domain 2 pseudogene 42
BSG	mRNA	232.069	256.334	311.911	345.402	0.905338	0.903036	-0.143472	-0.147145	NM_198591.2	BSG	hsa:682	basigin (Ok blood group)
LOC100506985	ncRNA	3.88056	3.22844	2.83271	3.46985	1.20199	0.816378	0.265427	-0.29269	NR_109781.1	LOC100506985	hsa:100506985	uncharacterized LOC100506985
HMGN2P41	ncRNA	32.8545	32.3711	47.7191	57.2739	1.01493	0.833173	0.0213821	-0.263311	HMGN2P41	HMGN2P41		high mobility group nucleosomal binding domain 2 pseudogene 41
HMGN2P40	ncRNA	0	0	1.32209	0	#DIV/0!	#DIV/0!	#DIV/0!	#DIV/0!	HMGN2P40	HMGN2P40		high mobility group nucleosomal binding domain 2 pseudogene 40
AC002480.3	ncRNA	0	0.0248189	2.99534	2.80973	0	1.06606	#NUM!	0.092287	NM_207342.2	STEAP1B	hsa:256227	STEAP family member 1B
LGALS9	mRNA	0.047566	0	0.100806	0.5889	#DIV/0!	0.171176	#DIV/0!	-2.54645	NR_024043.1	LGALS9	hsa:3965	lectin, galactoside-binding, soluble, 9
LGALS8	mRNA	6.69274	6.05919	23.6396	21.1149	1.10456	1.11957	0.143473	0.162948	NM_201545.2	LGALS8	hsa:3964	lectin, galactoside-binding, soluble, 8
BSN	mRNA	0.0577614	0.105855	0.0778989	0.0216705	0.545666	3.5947	-0.873909	1.84587	NM_003458.3	BSN	hsa:8927	bassoon presynaptic cytomatrix protein
LOC102724939	ncRNA	0	0	0	0.096294	#DIV/0!	0	#DIV/0!	#NUM!	XR_429622.1	LOC102724939	hsa:102724939	uncharacterized LOC102724939
INHBA-AS1	ncRNA	0	0	0	0	#DIV/0!	#DIV/0!	#DIV/0!	#DIV/0!	NR_027118.1	INHBA-AS1	hsa:285954	INHBA antisense RNA 1
LOC102724938	ncRNA	0	0	0	0	#DIV/0!	#DIV/0!	#DIV/0!	#DIV/0!	XR_932345.1	LOC102724938	hsa:102724938	uncharacterized LOC102724938
LGALS7	mRNA	0	0	0	0	#DIV/0!	#DIV/0!	#DIV/0!	#DIV/0!	NM_002307.3	LGALS7	hsa:3963	lectin, galactoside-binding, soluble, 7
OR7E43P	ncRNA	0	0	0	0	#DIV/0!	#DIV/0!	#DIV/0!	#DIV/0!	OST712	OR7E43P		olfactory receptor, family 7, subfamily E, member 43 pseudogene
BSX	mRNA	0	0	0	0	#DIV/0!	#DIV/0!	#DIV/0!	#DIV/0!	NM_001098169.1	BSX	hsa:390259	brain-specific homeobox
RNU7-8P	ncRNA	0	0	0	0	#DIV/0!	#DIV/0!	#DIV/0!	#DIV/0!	U7.8	RNU7-8P		RNA, U7 small nuclear 8 pseudogene
LOC102724940	ncRNA	0	0	0	0	#DIV/0!	#DIV/0!	#DIV/0!	#DIV/0!	XR_433263	LOC102724940	hsa:102724940	uncharacterized LOC102724940
BTC	mRNA	0.380528	0.136982	1.07526	1.24323	2.77794	0.86489	1.47401	-0.209412	NM_001729.2	BTC	hsa:685	betacellulin
LOC102724946	ncRNA	0	0	0.311967	0	#DIV/0!	#DIV/0!	#DIV/0!	#DIV/0!	XR_955602.1	LOC102724946	hsa:102724946	uncharacterized LOC102724946
LOC102724945	ncRNA	0	0	0	0	#DIV/0!	#DIV/0!	#DIV/0!	#DIV/0!	XR_915493.1	LOC102724945	hsa:102724945	uncharacterized LOC102724945
LOC102724948	ncRNA	0	0	0	0	#DIV/0!	#DIV/0!	#DIV/0!	#DIV/0!	XR_939795.1	LOC102724948	hsa:102724948	uncharacterized LOC102724948
BTD	mRNA	4.98722	4.46195	5.79322	4.56416	1.11772	1.26929	0.160562	0.344018	NM_001281726.1	BTD	hsa:686	biotinidase
LOC102724947	ncRNA	0	0	0	0	#DIV/0!	#DIV/0!	#DIV/0!	#DIV/0!	XR_956204.1	LOC102724947	hsa:102724947	uncharacterized LOC102724947
CFDP1	mRNA	24.0763	28.8585	36.2872	38.2417	0.83429	0.948891	-0.261378	-0.0756853	NM_006324.2	CFDP1	hsa:10428	craniofacial development protein 1
CRISPLD1	mRNA	1.24047	1.54895	0.61615	0.759897	0.800847	0.810834	-0.320402	-0.302521	NM_031461.5	CRISPLD1	hsa:83690	cysteine-rich secretory protein LCCL domain containing 1
LOC102724942	ncRNA	0	0	0	0	#DIV/0!	#DIV/0!	#DIV/0!	#DIV/0!
LOC102724941	ncRNA	0	0	0	0	#DIV/0!	#DIV/0!	#DIV/0!	#DIV/0!	LOC102724941	LOC102724941		uncharacterized LOC102724941
CRISPLD2	mRNA	3.13523	2.40689	2.20257	3.14534	1.30261	0.700266	0.381403	-0.514025	NM_031476.3	CRISPLD2	hsa:83716	cysteine-rich secretory protein LCCL domain containing 2
SUB1	mRNA	53.3058	54.0358	39.0172	43.6174	0.986491	0.894533	-0.0196224	-0.160793	NM_006713.3	SUB1	hsa:10923	SUB1 homolog (S. cerevisiae)
LOC102724944	ncRNA	0.485008	0.149651	0.0734191	0.42891	3.24093	0.171176	1.69641	-2.54645	XR_432869.1	LOC102724944	hsa:102724944	uncharacterized LOC102724944
LOC102724943	ncRNA	0.791569	1.30262	1.07843	1.16669	0.607674	0.924351	-0.718631	-0.113487	XR_952559.1	LOC102724943	hsa:102724943	uncharacterized LOC102724943
LOC100506974	ncRNA	0.111726	0.0201096	0.236779	0.144088	5.55587	1.64329	2.47401	0.716588	XR_934242.1	LOC100506974	hsa:100506974	uncharacterized LOC100506974
BTK	mRNA	0.0606479	0.065496	0.0963974	0.0625719	0.925979	1.54058	-0.110949	0.623478	NM_001287345.1	BTK	hsa:695	Bruton agammaglobulinemia tyrosine kinase
OR5G5P	ncRNA	0	0	0	0	#DIV/0!	#DIV/0!	#DIV/0!	#DIV/0!	OR5G5P	OR5G5P		olfactory receptor, family 5, subfamily G, member 5 pseudogene
LOC102724949	ncRNA	0	0	0	0	#DIV/0!	#DIV/0!	#DIV/0!	#DIV/0!	XR_431608	LOC102724949	hsa:102724949	uncharacterized LOC102724949
LOC727874	ncRNA	0	0	0	0	#DIV/0!	#DIV/0!	#DIV/0!	#DIV/0!	LOC727874	LOC727874		WW domain binding protein 11 pseudogene
DHX8	mRNA	9.11643	9.36603	16.8853	17.0105	0.97335	0.992639	-0.0389687	-0.0106591	NM_004941.2	DHX8	hsa:1659	DEAH (Asp-Glu-Ala-His) box polypeptide 8
DHX9	mRNA	52.2327	49.3563	98.2144	98.128	1.05828	1.00088	0.0817201	0.00127036	NR_033302.1	DHX9	hsa:1660	DEAH (Asp-Glu-Ala-His) box helicase 9
LOC727838	ncRNA	0	0	0.0260353	0	#DIV/0!	#DIV/0!	#DIV/0!	#DIV/0!	LOC727838	LOC727838		cancer/testis antigen family 47, member A11 pseudogene
RP4-684O24.5	miscRNA	0	0	0	0	#DIV/0!	#DIV/0!	#DIV/0!	#DIV/0!
LOC102724951	mRNA	0	0	0	0	#DIV/0!	#DIV/0!	#DIV/0!	#DIV/0!	XP_011544409.1	LOC102724951	hsa:102724951	uncharacterized LOC102724951
LOC102724950	ncRNA	0	0	0	0	#DIV/0!	#DIV/0!	#DIV/0!	#DIV/0!	XR_936712.1	LOC102724950	hsa:102724950	uncharacterized LOC102724950
NKAIN2	mRNA	0.148027	0.0888108	0.0261425	0	1.66676	#DIV/0!	0.737048	#DIV/0!	NM_153355.4	NKAIN2	hsa:154215	Na+/K+ transporting ATPase interacting 2
LOC102724957	ncRNA	0	0	0	0	#DIV/0!	#DIV/0!	#DIV/0!	#DIV/0!	NM_001293172.1	LOC102724957	hsa:102724957	uncharacterized LOC102724957
NKAIN1	mRNA	0	0	0.15214	0.0296264	#DIV/0!	5.13528	#DIV/0!	2.36044	NM_024522.2	NKAIN1	hsa:79570	Na+/K+ transporting ATPase interacting 1
LOC102724956	ncRNA	0	0	0	0	#DIV/0!	#DIV/0!	#DIV/0!	#DIV/0!	XR_952432.1	LOC102724956	hsa:102724956	uncharacterized LOC102724956
LOC102724959	ncRNA	0	0	0	0	#DIV/0!	#DIV/0!	#DIV/0!	#DIV/0!	XR_431846.1	LOC102724959	hsa:102724959	uncharacterized LOC102724959
LOC390282	ncRNA	0	0	0	0	#DIV/0!	#DIV/0!	#DIV/0!	#DIV/0!	LOC390282	LOC390282		eukaryotic translation initiation factor 3, subunit F pseudogene
MC2R	mRNA	0	0	0	0	#DIV/0!	#DIV/0!	#DIV/0!	#DIV/0!	NM_001291911.1	MC2R	hsa:4158	melanocortin 2 receptor (adrenocorticotropic hormone)
NKAIN4	mRNA	0	0	0	0	#DIV/0!	#DIV/0!	#DIV/0!	#DIV/0!	NM_152864.3	NKAIN4	hsa:128414	Na+/K+ transporting ATPase interacting 4
NKAIN3	mRNA	0	0	0	0	#DIV/0!	#DIV/0!	#DIV/0!	#DIV/0!	NR_130764.1	NKAIN3	hsa:286183	Na+/K+ transporting ATPase interacting 3
LOC100288203	ncRNA	1.14423	0.927314	0.32375	0.358486	1.23392	0.903102	0.30325	-0.14704	LOC100288203	LOC100288203		WAS protein homolog associated with actin, golgi membranes and microtubules pseudogene
LOC102724958	ncRNA	0	0	0	0	#DIV/0!	#DIV/0!	#DIV/0!	#DIV/0!	NR_110760.1	LOC102724958	hsa:102724958	uncharacterized LOC102724958
RACGAP1	mRNA	38.6484	40.3757	63.0072	63.846	0.95722	0.986862	-0.0630778	-0.0190798	NM_013277.3	RACGAP1	hsa:29127	Rac GTPase activating protein 1
LOC102724953	ncRNA	0	0	0	0	#DIV/0!	#DIV/0!	#DIV/0!	#DIV/0!	XR_433110.1	LOC102724953	hsa:102724953	uncharacterized LOC102724953
LOC102724952	ncRNA	0	0	0	0	#DIV/0!	#DIV/0!	#DIV/0!	#DIV/0!	XR_431998.1	LOC102724952	hsa:102724952	uncharacterized LOC102724952
LOC102724955	ncRNA	0	0	0.700083	0	#DIV/0!	#DIV/0!	#DIV/0!	#DIV/0!	XR_928784.1	LOC102724955	hsa:102724955	uncharacterized LOC102724955
LOC102724954	ncRNA	0.925438	0.666277	0	0	1.38897	#DIV/0!	0.474014	#DIV/0!
OR5G4P	ncRNA	0	0	0	0	#DIV/0!	#DIV/0!	#DIV/0!	#DIV/0!	OR5G4P	OR5G4P		olfactory receptor, family 5, subfamily G, member 4 pseudogene
OR7E47P	ncRNA	0	0	0	0	#DIV/0!	#DIV/0!	#DIV/0!	#DIV/0!	NR_120437.1	OR7E47P		olfactory receptor, family 7, subfamily E, member 47 pseudogene
SLC10A4	mRNA	0.158463	0.0570435	0.125936	0.0817453	2.77794	1.54058	1.47401	0.623478	NM_152679.3	SLC10A4	hsa:201780	solute carrier family 10, member 4
RP11-94H18.1	ncRNA	0	0	0.285733	0.556411	#DIV/0!	0.513528	#DIV/0!	-0.961484
BBS2	mRNA	13.6266	15.4565	5.81362	6.46032	0.881609	0.899897	-0.181789	-0.152168	NM_031885.3	BBS2	hsa:583	Bardet-Biedl syndrome 2
SLC10A5	mRNA	0.318551	0.412819	0.607589	0.591583	0.771649	1.02706	-0.373983	0.0385157	NM_001010893.2	SLC10A5	hsa:347051	solute carrier family 10, member 5
BBS1	mRNA	6.74737	7.02682	3.87829	4.39263	0.960231	0.882908	-0.0585469	-0.179664	NM_024649.4	BBS1	hsa:582	Bardet-Biedl syndrome 1
SLC10A6	mRNA	0	0	0.0591947	0.172906	#DIV/0!	0.342352	#DIV/0!	-1.54645	NM_197965.2	SLC10A6	hsa:345274	solute carrier family 10 (sodium/bile acid cotransporter), member 6
XBP1	mRNA	96.6767	96.1567	36.6878	38.6703	1.00541	0.948733	0.00778104	-0.0759267	NM_005080.3	XBP1	hsa:7494	X-box binding protein 1
SLC10A7	mRNA	3.9668	3.58543	3.26675	3.31415	1.10636	0.985699	0.145827	-0.0207815	NM_032128.3	SLC10A7	hsa:84068	solute carrier family 10, member 7
TRDV2	mRNA	0	0	0	0	#DIV/0!	#DIV/0!	#DIV/0!	#DIV/0!	X15207	TRDV2		T cell receptor delta variable 2
HSD17B1P1	ncRNA	2.31702	3.06284	2.33445	2.31214	0.756492	1.00965	-0.402604	0.0138537	SDR28C1P1	HSD17B1P1		hydroxysteroid (17-beta) dehydrogenase 1 pseudogene 1
TRDV3	mRNA	0	0	0	0	#DIV/0!	#DIV/0!	#DIV/0!	#DIV/0!	UPI000191510D	TRDV3		T cell receptor delta variable 3
SLC10A1	mRNA	0.0514447	0.0370381	0.436103	0.424614	1.38897	1.02706	0.474014	0.0385157	NM_003049.3	SLC10A1	hsa:6554	solute carrier family 10 (sodium/bile acid cotransporter), member 1
SPDYC	mRNA	0.0951319	0.0684911	0	0	1.38897	#DIV/0!	0.474014	#DIV/0!	NM_001008778.1	SPDYC	hsa:387778	speedy/RINGO cell cycle regulator family member C
RP11-173B14.5	ncRNA	0.333718	0.20594	0.404139	0.442679	1.62046	0.912939	0.696406	-0.131409
SLC10A2	mRNA	0	0	0	0	#DIV/0!	#DIV/0!	#DIV/0!	#DIV/0!	NM_000452.2	SLC10A2	hsa:6555	solute carrier family 10 (sodium/bile acid cotransporter), member 2
TRDV1	mRNA	0	0	0	0	#DIV/0!	#DIV/0!	#DIV/0!	#DIV/0!	UPI0004E4CAA3	TRDV1		T cell receptor delta variable 1
SLC10A3	mRNA	19.6856	20.0432	31.6391	31.3264	0.982158	1.00998	-0.0259735	0.0143307	NM_019848.4	SLC10A3	hsa:8273	solute carrier family 10, member 3
LOC102724960	ncRNA	0	0	0	0	#DIV/0!	#DIV/0!	#DIV/0!	#DIV/0!	XR_945224.1	LOC102724960	hsa:102724960	uncharacterized LOC102724960
SUCO	mRNA	6.38233	5.59571	20.2138	19.5496	1.14058	1.03398	0.189763	0.0482019	NM_016227.3	SUCO	hsa:51430	SUN domain containing ossification factor
IL36G	mRNA	0.0692297	0.0498425	0	0	1.38897	#DIV/0!	0.474014	#DIV/0!	NM_019618.3	IL36G	hsa:56300	interleukin 36, gamma
LOC102724962	ncRNA	0	0	0	0	#DIV/0!	#DIV/0!	#DIV/0!	#DIV/0!	LOC102724962	LOC102724962		angiogenic factor with G patch and FHA domains 1-like
LOC102724961	ncRNA	0	0	0	0	#DIV/0!	#DIV/0!	#DIV/0!	#DIV/0!	LOC102724961	LOC102724961		double homeobox protein 4-like protein 4-like
LOC102724968	ncRNA	0.626167	1.80326	0	0	0.347242	#DIV/0!	-1.52599	#DIV/0!	XR_433614	LOC102724968	hsa:102724968	uncharacterized LOC102724968
LOC102724967	ncRNA	11.0994	15.2212	5.74068	7.22538	0.729208	0.794516	-0.455597	-0.331853	XR_432665.1	LOC102724967	hsa:102724967	uncharacterized LOC102724967
PEX5L	mRNA	0.111441	0.0802328	0.218007	0.168042	1.38897	1.29733	0.474014	0.375551	NM_016559.2	PEX5L	hsa:51555	peroxisomal biogenesis factor 5-like
LOC100506990	ncRNA	1.33851	1.36048	0.333727	0.162468	0.983853	2.05411	-0.0234858	1.03852	NR_040091.1	LOC100506990	hsa:100506990	uncharacterized LOC100506990
MC1R	mRNA	1.02886	1.423	2.40997	2.51408	0.723025	0.958586	-0.467883	-0.0610199	NM_002386.3	MC1R	hsa:4157	melanocortin 1 receptor (alpha melanocyte stimulating hormone receptor)
LOC102724969	ncRNA	0	0.101188	0	0	0	#DIV/0!	#NUM!	#DIV/0!	LOC102724969	LOC102724969		uncharacterized LOC102724969
LOC102724964	ncRNA	13.1618	10.6604	12.2034	15.2768	1.23464	0.798822	0.304089	-0.324054	XR_955610.1	LOC102724964	hsa:102724964	uncharacterized LOC102724964
LOC102724963	ncRNA	0	0	0	0	#DIV/0!	#DIV/0!	#DIV/0!	#DIV/0!	XR_432967.1	LOC102724963	hsa:102724963	uncharacterized LOC102724963
LOC102724966	ncRNA	0	0.416615	0	0	0	#DIV/0!	#NUM!	#DIV/0!	XR_958815.1	LOC102724966	hsa:102724966	uncharacterized LOC102724966
LOC100288211	ncRNA	0	0	0	0	#DIV/0!	#DIV/0!	#DIV/0!	#DIV/0!	LOC100288211	LOC100288211		PPPDE peptidase domain containing 1 pseudogene
LOC102724965	mRNA	0.57274	0.294535	0.173399	0.253247	1.94456	0.684704	0.959441	-0.546447	XP_011531532.1	LOC102724965	hsa:102724965	collagen alpha-2(I) chain-like
LOC390298	ncRNA	0	0	0	0	#DIV/0!	#DIV/0!	#DIV/0!	#DIV/0!
SPDYA	mRNA	0.507964	0.432206	0.342528	0.333505	1.17528	1.02706	0.233006	0.0385157	NM_182756.3	SPDYA	hsa:245711	speedy/RINGO cell cycle regulator family member A
LOC101805491	ncRNA	0	0	0	0.116826	#DIV/0!	0	#DIV/0!	#NUM!	NR_103805.1	LOC101805491	hsa:101805491	uncharacterized LOC101805491
LOC100506999	ncRNA	0	0	0.0667998	0.06504	#DIV/0!	1.02706	#DIV/0!	0.0385157	XR_944176.1	LOC100506999	hsa:100506999	uncharacterized LOC100506999
OR7E46P	ncRNA	0	0	0	0	#DIV/0!	#DIV/0!	#DIV/0!	#DIV/0!	OST379	OR7E46P		olfactory receptor, family 7, subfamily E, member 46 pseudogene
LOC101927803	ncRNA	0.509626	0.340702	0.115719	0.450681	1.49581	0.256764	0.580929	-1.96148	XR_251092.1	LOC101927803	hsa:101927803	uncharacterized LOC101927803
LOC101927800	ncRNA	0	0	0	0	#DIV/0!	#DIV/0!	#DIV/0!	#DIV/0!	XR_432682.1	LOC101927800	hsa:101927800	uncharacterized LOC101927800
LOC101927801	ncRNA	0	0	0	0	#DIV/0!	#DIV/0!	#DIV/0!	#DIV/0!	XR_929101.1	LOC101927801	hsa:101927801	uncharacterized LOC101927801
OR3A4P	miscRNA	0	0	0	0	#DIV/0!	#DIV/0!	#DIV/0!	#DIV/0!	NR_024128.1	OR3A4P	hsa:390756	olfactory receptor, family 3, subfamily A, member 4 pseudogene
C8B	mRNA	0	0	0	0	#DIV/0!	#DIV/0!	#DIV/0!	#DIV/0!	NM_001278544.1	C8B	hsa:732	complement component 8, beta polypeptide
C8A	mRNA	0	0	0	0	#DIV/0!	#DIV/0!	#DIV/0!	#DIV/0!	NM_000562.2	C8A	hsa:731	complement component 8, alpha polypeptide
MC4R	mRNA	0	0	0	0	#DIV/0!	#DIV/0!	#DIV/0!	#DIV/0!	NM_005912.2	MC4R	hsa:4160	melanocortin 4 receptor
C8G	mRNA	0	0.095433	0.421377	0.478656	0	0.880334	#NUM!	-0.183877	NM_000606.2	C8G	hsa:733	complement component 8, gamma polypeptide
SUFU	mRNA	5.34165	5.86022	5.78601	5.79105	0.911511	0.999131	-0.133669	-0.0012548	NM_016169.3	SUFU	hsa:51684	suppressor of fused homolog (Drosophila)
LOC101927806	miscRNA	0	0	0	0	#DIV/0!	#DIV/0!	#DIV/0!	#DIV/0!	XR_947000.1	LOC101927806	hsa:101927806	uncharacterized LOC101927806
BBS9	mRNA	2.29652	2.46506	1.46009	1.59394	0.931625	0.916023	-0.102178	-0.126544	NM_198428.2	BBS9	hsa:27241	Bardet-Biedl syndrome 9
LOC101927807	ncRNA	0	0	0	0	#DIV/0!	#DIV/0!	#DIV/0!	#DIV/0!	XR_935685.1	LOC101927807	hsa:101927807	uncharacterized LOC101927807
LOC101927804	ncRNA	0	0	0	0	#DIV/0!	#DIV/0!	#DIV/0!	#DIV/0!	XR_247166	LOC101927804	hsa:101927804	uncharacterized LOC101927804
LOC101927805	ncRNA	0	0	0	0	#DIV/0!	#DIV/0!	#DIV/0!	#DIV/0!	XR_940633.1	LOC101927805	hsa:101927805	uncharacterized LOC101927805
BBS7	mRNA	8.62305	8.85104	6.81271	6.7677	0.974241	1.00665	-0.0376492	0.00956435	NM_176824.2	BBS7	hsa:55212	Bardet-Biedl syndrome 7
BBS5	mRNA	1.38205	1.64561	1.88692	1.45332	0.839841	1.29835	-0.251811	0.376684	NM_152384.2	BBS5	hsa:129880	Bardet-Biedl syndrome 5
LOC400043	ncRNA	9.55667	11.5539	0.191068	0.434082	0.827139	0.440167	-0.273799	-1.18388	NR_026656.1	LOC400043	hsa:400043	uncharacterized LOC400043
BBS4	mRNA	5.67137	5.523	1.99266	3.17201	1.02686	0.6282	0.0382449	-0.670705	NR_045565.1	BBS4	hsa:585	Bardet-Biedl syndrome 4
LOC101927809	ncRNA	2.82989	3.66733	1.7992	0.145984	0.771649	12.3247	-0.373983	3.62348	XR_253788	LOC101927809	hsa:101927809	uncharacterized LOC101927809
LOC101927810	ncRNA	0	0.0603488	0.355287	0.432409	0	0.821645	#NUM!	-0.283412
ZHX2	mRNA	0.654211	0.657216	2.25702	2.05629	0.995427	1.09762	-0.00661198	0.134376	NM_014943.3	ZHX2	hsa:22882	zinc fingers and homeoboxes 2
PCYT1B	mRNA	0.045363	0	0	0	#DIV/0!	#DIV/0!	#DIV/0!	#DIV/0!	NM_004845.4	PCYT1B	hsa:9468	phosphate cytidylyltransferase 1, choline, beta
PCYT1A	mRNA	20.6188	17.4015	51.4479	51.405	1.18489	1.00083	0.24475	0.00120257	NM_005017	PCYT1A	hsa:5130	phosphate cytidylyltransferase 1, choline, alpha
ZHX3	mRNA	14.5371	13.9942	8.12389	8.33332	1.03879	0.974869	0.054909	-0.03672	NM_015035.3	ZHX3	hsa:23051	zinc fingers and homeoboxes 3
LOC101927814	ncRNA	0	0	0	0	#DIV/0!	#DIV/0!	#DIV/0!	#DIV/0!	NR_110930.1	LOC101927814	hsa:101927814	uncharacterized LOC101927814
LOC101927811	ncRNA	0.0923062	0.19937	0.0978113	0.285704	0.462989	0.342352	-1.11095	-1.54645	NR_110119.1	LOC101927811	hsa:101927811	uncharacterized LOC101927811
CACYBP	mRNA	32.548	34.0739	46.0824	48.6593	0.955218	0.947042	-0.0660987	-0.0785001	NM_014412.2	CACYBP	hsa:27101	calcyclin binding protein
ZHX1	mRNA	13.9387	12.6022	15.2315	14.797	1.10605	1.02937	0.145422	0.0417577	NR_037873.1	ZHX1	hsa:11244	zinc fingers and homeoboxes 1
RNF144A	mRNA	0	0	0	0	#DIV/0!	#DIV/0!	#DIV/0!	#DIV/0!	NM_014746.4	RNF144A	hsa:9781	ring finger protein 144A
LOC102724902	ncRNA	0	0	0	0	#DIV/0!	#DIV/0!	#DIV/0!	#DIV/0!	XR_430602	LOC102724902	hsa:102724902	uncharacterized LOC102724902
RNF144B	mRNA	6.95706	6.50326	2.04491	1.95757	1.06978	1.04461	0.0973142	0.0629688	NM_182757.3	RNF144B	hsa:255488	ring finger protein 144B
LOC102724901	ncRNA	0	0	0	0	#DIV/0!	#DIV/0!	#DIV/0!	#DIV/0!	XR_432867.1	LOC102724901	hsa:102724901	uncharacterized LOC102724901
MC3R	mRNA	0	0	0	0	#DIV/0!	#DIV/0!	#DIV/0!	#DIV/0!	NM_019888.3	MC3R	hsa:4159	melanocortin 3 receptor
LOC102724904	mRNA	0	0	0	0	#DIV/0!	#DIV/0!	#DIV/0!	#DIV/0!	XR_929700.1	LOC102724904	hsa:102724904	monofunctional C1-tetrahydrofolate synthase, mitochondrial-like
LOC102724903	ncRNA	0	0	0	0	#DIV/0!	#DIV/0!	#DIV/0!	#DIV/0!	XR_432144	LOC102724903	hsa:102724903	uncharacterized LOC102724903
LOC102724900	ncRNA	0	0	0	0	#DIV/0!	#DIV/0!	#DIV/0!	#DIV/0!	XR_938122.1	LOC102724900	hsa:102724900	uncharacterized LOC102724900
TAX1BP1	mRNA	24.4026	23.5578	40.8122	39.8363	1.03586	1.0245	0.0508265	0.034918	NM_006024.6	TAX1BP1	hsa:8887	Tax1 (human T-cell leukemia virus type I) binding protein 1
LOC101927818	ncRNA	0	0	0	0	#DIV/0!	#DIV/0!	#DIV/0!	#DIV/0!	XR_954928.1	LOC101927818	hsa:101927818	uncharacterized LOC101927818
LOC102724909	ncRNA	0	0	0	0	#DIV/0!	#DIV/0!	#DIV/0!	#DIV/0!	LOC102724909	LOC102724909		keratin, type I cytoskeletal 18-like
TAX1BP3	mRNA	18.3223	16.9477	41.6587	45.3185	1.0811	0.919244	0.112506	-0.12148	NM_014604.3	TAX1BP3	hsa:30851	Tax1 (human T-cell leukemia virus type I) binding protein 3
LOC101927816	ncRNA	0	0	0	0	#DIV/0!	#DIV/0!	#DIV/0!	#DIV/0!	XR_253561.1	LOC101927816	hsa:101927816	uncharacterized LOC101927816
LOC102724906	ncRNA	0	0	0	0	#DIV/0!	#DIV/0!	#DIV/0!	#DIV/0!	XR_956176.1	LOC102724906	hsa:102724906	uncharacterized LOC102724906
LOC102724905	mRNA	1.83737	1.58739	1.94695	1.51652	1.15747	1.28382	0.210979	0.360444	XP_006723736.1	LOC102724905	hsa:102724905	uncharacterized LOC102724905
LOC102724908	mRNA	0	0	0	0	#DIV/0!	#DIV/0!	#DIV/0!	#DIV/0!	XP_006726840.1	LOC102724908	hsa:102724908	uncharacterized LOC102724908
LOC102724907	ncRNA	0	0	0.578593	0.0938918	#DIV/0!	6.16234	#DIV/0!	2.62348	XR_933548.1	LOC102724907	hsa:102724907	uncharacterized LOC102724907
LOC101927820	ncRNA	0	0	0	0	#DIV/0!	#DIV/0!	#DIV/0!	#DIV/0!	XR_253996.1	LOC101927820	hsa:101927820	uncharacterized LOC101927820
AMDP1	ncRNA	0	0	0	0	#DIV/0!	#DIV/0!	#DIV/0!	#DIV/0!	AMDPY	AMD1P2		adenosylmethionine decarboxylase pseudogene 1
LOC101927824	ncRNA	0.210292	0.340653	0.167125	0.108482	0.617319	1.54058	-0.695911	0.623478	XR_959127.1	LOC101927824	hsa:101927824	uncharacterized LOC101927824
LOC101927825	ncRNA	0	0.251356	0.123316	0.120067	0	1.02706	#NUM!	0.0385157	XR_960136.1	LOC101927825	hsa:101927825	uncharacterized LOC101927825
LOC101927823	ncRNA	0	0	0	0	#DIV/0!	#DIV/0!	#DIV/0!	#DIV/0!	XR_252606	LOC101927823	hsa:101927823	uncharacterized LOC101927823
RNU7-7P	ncRNA	0	0	0	0	#DIV/0!	#DIV/0!	#DIV/0!	#DIV/0!	U7.7	RNU7-7P		RNA, U7 small nuclear 7 pseudogene
LOC102724913	ncRNA	0	0	0	0	#DIV/0!	#DIV/0!	#DIV/0!	#DIV/0!	NR_126324.1	LOC102724913	hsa:102724913	uncharacterized LOC102724913
PSMC6P3	ncRNA	0	0	0	0	#DIV/0!	#DIV/0!	#DIV/0!	#DIV/0!	PSMC6P3	PSMC6P3		proteasome 26S subunit, ATPase, 6 pseudogene 3
LOC400061	ncRNA	0	0.0587066	0	0	0	#DIV/0!	#NUM!	#DIV/0!	LOC400061	LOC400061		NSA2 ribosome biogenesis homolog (S. cerevisiae) pseudogene
LOC102724912	ncRNA	0	0	0	0	#DIV/0!	#DIV/0!	#DIV/0!	#DIV/0!	XR_433254.1	LOC102724912	hsa:102724912	uncharacterized LOC102724912
LOC102724915	ncRNA	0	0	0	0	#DIV/0!	#DIV/0!	#DIV/0!	#DIV/0!	XR_432597.1	LOC102724915	hsa:102724915	uncharacterized LOC102724915
LOC102724914	ncRNA	0.605822	0.872334	0	0.312521	0.694484	0	-0.525986	#NUM!	XR_431607.1	LOC102724914	hsa:102724914	uncharacterized LOC102724914
LOC102724911	ncRNA	1.45051	1.2853	0.472928	0.46047	1.12854	1.02706	0.174454	0.0385157	XR_432146.1	LOC102724911	hsa:102724911	uncharacterized LOC102724911
LOC102724910	ncRNA	0	0	0	0	#DIV/0!	#DIV/0!	#DIV/0!	#DIV/0!	XR_431126.1	LOC102724910	hsa:102724910	uncharacterized LOC102724910
LOC101927826	ncRNA	3.04745	1.02388	1.93752	2.09608	2.97636	0.924351	1.57355	-0.113487	XR_251094.2	LOC101927826	hsa:101927826	uncharacterized LOC101927826
LOC727803	ncRNA	0	0	0	0	#DIV/0!	#DIV/0!	#DIV/0!	#DIV/0!	LOC727803	LOC727803		RAN binding protein 1 pseudogene
RP11-252C15.1	ncRNA	0	0	0	0	#DIV/0!	#DIV/0!	#DIV/0!	#DIV/0!
LOC102724917	ncRNA	4.05999	2.14355	0.573616	0	1.89405	#DIV/0!	0.921473	#DIV/0!	XR_943689.1	LOC102724917	hsa:102724917	uncharacterized LOC102724917
LOC102724916	ncRNA	0	0	0.219532	0	#DIV/0!	#DIV/0!	#DIV/0!	#DIV/0!	XR_949732.1	LOC102724916	hsa:102724916	uncharacterized LOC102724916
LOC102724919	ncRNA	0.179287	1.03263	0	0.184975	0.173621	0	-2.52599	#NUM!	NR_126002.1	LOC102724919	hsa:102724919	uncharacterized LOC102724919
LOC102724918	ncRNA	6.45434	0.580857	0	0	11.1117	#DIV/0!	3.47401	#DIV/0!	XR_432176.1	LOC102724918	hsa:102724918	uncharacterized LOC102724918
LOC101927831	miscRNA	0	0	0	0	#DIV/0!	#DIV/0!	#DIV/0!	#DIV/0!	XR_431547.1	LOC101927831	hsa:101927831	dnaJ homolog subfamily B member 3-like
PEX16	mRNA	8.66329	8.32683	10.3449	11.1159	1.04041	0.930639	0.0571467	-0.103706	NM_057174.2	PEX16	hsa:9409	peroxisomal biogenesis factor 16
PEX19	mRNA	16.2141	17.2221	21.228	20.0081	0.941471	1.06097	-0.0870115	0.0853823	NR_036492.1	PEX19	hsa:5824	peroxisomal biogenesis factor 19
LOC101927835	ncRNA	0	0	0	0	#DIV/0!	#DIV/0!	#DIV/0!	#DIV/0!	NR_105064.1	LOC101927835	hsa:101927835	uncharacterized LOC101927835
LOC101927834	ncRNA	0	0	0	0	#DIV/0!	#DIV/0!	#DIV/0!	#DIV/0!	XR_929191.1	LOC101927834	hsa:101927834	uncharacterized LOC101927834
MT2P1	ncRNA	0	0	0	0	#DIV/0!	#DIV/0!	#DIV/0!	#DIV/0!	MT2P1	MT2P1		metallothionein 2 pseudogene 1
RNU7-6P	ncRNA	0	0	0	0	#DIV/0!	#DIV/0!	#DIV/0!	#DIV/0!	U7.6	RNU7-6P		RNA, U7 small nuclear 6 pseudogene
PEX10	mRNA	18.084	18.7577	12.6893	13.5237	0.964082	0.938299	-0.052772	-0.0918809	NM_153818.1	PEX10	hsa:5192	peroxisomal biogenesis factor 10
PEX12	mRNA	3.84662	4.7958	3.74465	3.45241	0.80208	1.08465	-0.318181	0.117228	NM_000286.2	PEX12	hsa:5193	peroxisomal biogenesis factor 12
PEX13	mRNA	5.48225	5.31172	3.95814	4.27569	1.03211	0.925733	0.0455898	-0.111332	NM_002618.3	PEX13	hsa:5194	peroxisomal biogenesis factor 13
PEX14	mRNA	8.53501	9.32428	8.54909	8.36768	0.915353	1.02168	-0.1276	0.0309425	NM_004565.2	PEX14	hsa:5195	peroxisomal biogenesis factor 14
PSMC6P2	ncRNA	0	0	0	0	#DIV/0!	#DIV/0!	#DIV/0!	#DIV/0!	PSMC6P2	PSMC6P2		proteasome 26S subunit, ATPase, 6 pseudogene 2
PSMC6P1	ncRNA	1.36566	1.7698	3.64672	3.88881	0.771649	0.937747	-0.373983	-0.0927288	PSMC6P1	PSMC6P1		proteasome 26S subunit, ATPase, 6 pseudogene 1
LOC102724924	mRNA	0	0	0	0	#DIV/0!	#DIV/0!	#DIV/0!	#DIV/0!	XP_006726855.1	LOC102724924	hsa:102724924	uncharacterized LOC102724924
LOC102724923	miscRNA	0.195131	0	0.413537	0	#DIV/0!	#DIV/0!	#DIV/0!	#DIV/0!	XR_428505.1	FRG1KP	hsa:102724923	protein FRG1B-like
LOC102724926	ncRNA	0	0	0	0	#DIV/0!	#DIV/0!	#DIV/0!	#DIV/0!	LOC102724926	LOC102724926		uncharacterized LOC102724926
LOC102724925	ncRNA	0	0	0	0	#DIV/0!	#DIV/0!	#DIV/0!	#DIV/0!	XR_433696.1	LOC102724925	hsa:102724925	uncharacterized LOC102724925
LOC102724920	ncRNA	0	0	0	0	#DIV/0!	#DIV/0!	#DIV/0!	#DIV/0!	XR_432285.1	LOC102724920	hsa:102724920	uncharacterized LOC102724920
LOC102724922	ncRNA	0	0	0	0	#DIV/0!	#DIV/0!	#DIV/0!	#DIV/0!	LOC102724922	LOC102724922		putative aquaporin-7-like protein 3-like
LOC102724921	mRNA	0.103418	0.297826	0.0365286	0.0711325	0.347242	0.513528	-1.52599	-0.961484	XP_006726449.1	LOC102724921	hsa:102724921	uncharacterized LOC102724921
MC5R	mRNA	0	0	0	0	#DIV/0!	#DIV/0!	#DIV/0!	#DIV/0!	NM_005913.2	MC5R	hsa:4161	melanocortin 5 receptor
LOC101927839	ncRNA	0	0	0	0	#DIV/0!	#DIV/0!	#DIV/0!	#DIV/0!	NR_110888.1	LOC101927839	hsa:101927839	uncharacterized LOC101927839
LOC101927837	ncRNA	0.848198	0.892514	0.345686	0.201948	0.950347	1.71176	-0.0734739	0.775481	XR_933692.1	LOC101927837	hsa:101927837	uncharacterized LOC101927837
LOC101927838	ncRNA	0.735451	0.669655	0.91684	1.13818	1.09825	0.805535	0.135212	-0.311982	XR_253597.1	LOC101927838	hsa:101927838	uncharacterized LOC101927838
LOC102724928	ncRNA	0	0	0	0	#DIV/0!	#DIV/0!	#DIV/0!	#DIV/0!	XR_433255	LOC102724928	hsa:102724928	uncharacterized LOC102724928
LOC102724927	ncRNA	0.969082	0.72677	0.299506	0.291616	1.33341	1.02706	0.41512	0.0385157	NR_120311.1	LOC102724927	hsa:102724927	uncharacterized LOC102724927
LOC102724929	ncRNA	0	0	0	0	#DIV/0!	#DIV/0!	#DIV/0!	#DIV/0!	XR_958812.1	LOC102724929	hsa:102724929	uncharacterized LOC102724929
LOC101927842	ncRNA	0	0	0	0	#DIV/0!	#DIV/0!	#DIV/0!	#DIV/0!	XR_253997.2	LOC101927842	hsa:101927842	uncharacterized LOC101927842
LOC101927840	ncRNA	0	0	0	0	#DIV/0!	#DIV/0!	#DIV/0!	#DIV/0!	XR_431523	LOC101927840	hsa:101927840	uncharacterized LOC101927840
LOC101927841	ncRNA	0	0	4.33649	4.34289	#DIV/0!	0.998527	#DIV/0!	-0.00212626	XR_955475.1	LOC101927841	hsa:101927841	uncharacterized LOC101927841
LOC101927846	ncRNA	0	0	0	0	#DIV/0!	#DIV/0!	#DIV/0!	#DIV/0!	XR_433052	LOC101927846	hsa:101927846	uncharacterized LOC101927846
LOC101927844	ncRNA	0	0	0	0	#DIV/0!	#DIV/0!	#DIV/0!	#DIV/0!	NM_001290053.1	LOC101927844	hsa:101927844	uncharacterized LOC101927844
INPPL1	mRNA	37.9381	40.1154	34.2097	37.2649	0.945724	0.918013	-0.0805087	-0.123413	NM_001567.3	INPPL1	hsa:3636	inositol polyphosphate phosphatase-like 1
RBM22P2	ncRNA	0.130289	0.0469015	0	0.0672114	2.77794	0	1.47401	#NUM!	RBM22P2	RBM22P2		RNA binding motif protein 22 pseudogene 2
RBM22P1	ncRNA	0	0	0	0	#DIV/0!	#DIV/0!	#DIV/0!	#DIV/0!	RBM22P1	RBM22P1		RNA binding motif protein 22 pseudogene 1
IGF1R	mRNA	3.80531	3.41146	4.1095	3.53493	1.11545	1.16254	0.157624	0.217281	NM_152452.1	IGF1R	hsa:3480	insulin-like growth factor 1 receptor
PPIP5K1	mRNA	2.1272	2.1421	3.04962	2.82584	0.993048	1.07919	-0.0100653	0.109951	NM_014659.5	PPIP5K1	hsa:9677	diphosphoinositol pentakisphosphate kinase 1
PPIP5K2	mRNA	5.19964	4.80758	14.8635	13.8759	1.08155	1.07118	0.113102	0.0991955	NR_074081.1	PPIP5K2	hsa:23262	diphosphoinositol pentakisphosphate kinase 2
MIR6129	miRNA	0	0	0	0	#DIV/0!	#DIV/0!	#DIV/0!	#DIV/0!	NR_106745.1	MIR6129	hsa:102465137	microRNA 6129
MIR6127	miRNA	0	0	0	0	#DIV/0!	#DIV/0!	#DIV/0!	#DIV/0!	NR_106742.1	MIR6127	hsa:102466615	microRNA 6127
ENPP2	mRNA	77.3011	76.4276	0.078938	0.0256195	1.01143	3.08117	0.016395	1.62348	NR_045555.1	ENPP2	hsa:5168	ectonucleotide pyrophosphatase/phosphodiesterase 2
ENPP1	mRNA	3.77703	3.62033	19.0079	17.4719	1.04328	1.08791	0.0611312	0.121565	NM_006208.2	ENPP1	hsa:5167	ectonucleotide pyrophosphatase/phosphodiesterase 1
MIR6128	miRNA	0	0	0	0	#DIV/0!	#DIV/0!	#DIV/0!	#DIV/0!	NR_106743.1	MIR6128	hsa:102465135	microRNA 6128
ENPP4	mRNA	3.56781	3.8982	4.35054	3.64401	0.915247	1.19389	-0.127766	0.255668	NM_014936.4	ENPP4	hsa:22875	ectonucleotide pyrophosphatase/phosphodiesterase 4 (putative)
LOC101927848	mRNA	3.87705	3.29126	10.5466	12.4181	1.17799	0.849297	0.236322	-0.235659	XP_005276428.1	LOC101927848	hsa:101927848	uncharacterized LOC101927848
MIR6125	miRNA	0	0	0	0	#DIV/0!	#DIV/0!	#DIV/0!	#DIV/0!	NR_106740.1	MIR6125	hsa:102465133	microRNA 6125
ENPP3	mRNA	0	0.0190866	0	0	0	#DIV/0!	#NUM!	#DIV/0!	NM_005021.3	ENPP3	hsa:5169	ectonucleotide pyrophosphatase/phosphodiesterase 3
MIR6126	miRNA	12.256	14.9326	11.9879	5.83606	0.820754	2.05411	-0.284978	1.03852	NR_106741.1	MIR6126	hsa:102465134	microRNA 6126
ENPP6	mRNA	0	0.0153478	0	0	0	#DIV/0!	#NUM!	#DIV/0!	NM_153343.3	ENPP6	hsa:133121	ectonucleotide pyrophosphatase/phosphodiesterase 6
ENPP5	mRNA	0.455895	0.453264	0.046008	0.022398	1.0058	2.05411	0.00835029	1.03852	NM_021572.5	ENPP5	hsa:59084	ectonucleotide pyrophosphatase/phosphodiesterase 5 (putative)
MIR6124	miRNA	0	0	0	0	#DIV/0!	#DIV/0!	#DIV/0!	#DIV/0!	NR_106739.1	MIR6124	hsa:102466906	microRNA 6124
ENPP7	mRNA	0	0	0.0478271	0	#DIV/0!	#DIV/0!	#DIV/0!	#DIV/0!	NM_178543.4	ENPP7	hsa:339221	ectonucleotide pyrophosphatase/phosphodiesterase 7
LOC101927853	mRNA	0	0	0	0	#DIV/0!	#DIV/0!	#DIV/0!	#DIV/0!	XP_011543729.1	LOC101927853	hsa:101927853	WD repeat-containing protein 87-like
LOC101927854	ncRNA	0.0883225	0	0.65513	0.364498	#DIV/0!	1.79735	#DIV/0!	0.845871	NR_121667.1	LOC101927854	hsa:101927854	uncharacterized LOC101927854
SNORA59A	snoRNA	1.10403	2.782	1.16988	1.70858	0.396848	0.684704	-1.33334	-0.546447	NR_003025.1	SNORA59A	hsa:677885	small nucleolar RNA, H/ACA box 59A
LOC101927852	ncRNA	0	0	0	0	#DIV/0!	#DIV/0!	#DIV/0!	#DIV/0!	XR_433061.1	LOC101927852	hsa:101927852	uncharacterized LOC101927852
SNORA59B	snoRNA	0	0	0	0	#DIV/0!	#DIV/0!	#DIV/0!	#DIV/0!	NR_003022.1	SNORA59B	hsa:677882	small nucleolar RNA, H/ACA box 59B
LOC101927857	ncRNA	0	0.0971208	0	0.139177	0	0	#NUM!	#NUM!	XR_935399.1	LOC101927857	hsa:101927857	uncharacterized LOC101927857
LOC389249	ncRNA	0	0	0	0	#DIV/0!	#DIV/0!	#DIV/0!	#DIV/0!	LOC389249	LOC389249		peroxiredoxin 6 pseudogene
LOC101927858	ncRNA	0.781631	0.734011	0.648193	1.19211	1.06488	0.543736	0.0906852	-0.879022	XR_252349	LOC101927858	hsa:101927858	uncharacterized LOC101927858
CPSF1P1	ncRNA	0.703986	0.918649	0.0699349	0.045395	0.766327	1.54058	-0.383967	0.623478	dJ90G24.5	CPSF1P1		cleavage and polyadenylation specific factor 1, 160kDa pseudogene 1
LOC101927855	ncRNA	0.191131	0	0	0	#DIV/0!	#DIV/0!	#DIV/0!	#DIV/0!	XR_424857.1	LOC101927855	hsa:101927855	uncharacterized LOC101927855
LOC101927856	ncRNA	0.454777	0	0.24095	0	#DIV/0!	#DIV/0!	#DIV/0!	#DIV/0!	XR_253266	LOC101927856	hsa:101927856	uncharacterized LOC101927856
LOC101927850	mRNA	0.389785	0.251089	0.239124	0.317488	1.55238	0.753175	0.634479	-0.408943	XP_005276472.1	LOC101927850	hsa:101927850	uncharacterized LOC101927850
NDFIP2-AS1	ncRNA	0	0	0	0	#DIV/0!	#DIV/0!	#DIV/0!	#DIV/0!	NR_046685.1	NDFIP2-AS1	hsa:100874208	NDFIP2 antisense RNA 1
DHDDS	mRNA	10.1622	9.80284	10.189	10.1001	1.03666	1.00881	0.0519388	0.0126537	NM_205861.2	DHDDS	hsa:79947	dehydrodolichyl diphosphate synthase subunit
LOC101927859	mRNA	0.0117813	0	0	0.0121551	#DIV/0!	0	#DIV/0!	#NUM!	XP_011528933.1	LOC101927859	hsa:101927859	uncharacterized LOC101927859
RBMS2P1	ncRNA	0.265023	0.267128	0.393161	0.273431	0.99212	1.43788	-0.011413	0.523943	RBMS2P1	RBMS2P1		RNA binding motif, single stranded interacting protein 2 pseudogene 1
LOC101927864	ncRNA	0.375	0.269985	0.298024	0.290173	1.38897	1.02706	0.474014	0.0385157	XR_934153.1	LOC101927864	hsa:101927864	uncharacterized LOC101927864
LOC101927863	ncRNA	0.381393	2.74587	1.61655	0.393492	0.138897	4.10823	-2.84791	2.03852	XR_933894.1	LOC101927863	hsa:101927863	uncharacterized LOC101927863
LOC101927866	ncRNA	0	0	0	0	#DIV/0!	#DIV/0!	#DIV/0!	#DIV/0!	XR_251468.1	LOC101927866	hsa:101927866	uncharacterized LOC101927866
HTRA3	mRNA	49.3412	59.0556	0.0349491	0.170142	0.835503	0.205411	-0.259282	-2.28341	NM_053044.4	HTRA3	hsa:94031	HtrA serine peptidase 3
LOC101927867	ncRNA	0	0	0	0	#DIV/0!	#DIV/0!	#DIV/0!	#DIV/0!	XR_251948.1	LOC101927867	hsa:101927867	uncharacterized LOC101927867
HTRA4	mRNA	0	0.0572598	0.0421377	0.0410276	0	1.02706	#NUM!	0.0385157	NM_153692.3	HTRA4	hsa:203100	HtrA serine peptidase 4
HTRA1	mRNA	65.5024	67.2764	9.22656	9.14684	0.973631	1.00872	-0.038553	0.0125205	NM_002775.4	HTRA1	hsa:5654	HtrA serine peptidase 1
HTRA2	mRNA	17.4394	18.4544	14.7836	13.4435	0.944998	1.09968	-0.0816171	0.13708	NM_145074.2	HTRA2	hsa:27429	HtrA serine peptidase 2
DAPP1	mRNA	0	0	0.242098	0.0883951	#DIV/0!	2.73882	#DIV/0!	1.45355	NM_014395.2	DAPP1	hsa:27071	dual adaptor of phosphotyrosine and 3-phosphoinositides
RNU7-3P	ncRNA	2.79688	3.02046	2.96368	1.4428	0.925979	2.05411	-0.110949	1.03852	U7.3	RNU7-3P		RNA, U7 small nuclear 3 pseudogene
LOC101927861	ncRNA	0.127906	0.230218	0.0677672	0.659819	0.555587	0.102706	-0.847914	-3.28341
AP000472.2	ncRNA	3.1804	2.28975	0	0	1.38897	#DIV/0!	0.474014	#DIV/0!
LOC101927875	ncRNA	0	0	0.0273613	0	#DIV/0!	#DIV/0!	#DIV/0!	#DIV/0!	XR_253513.1	LOC101927875	hsa:101927875	uncharacterized LOC101927875
LOC101927874	ncRNA	0	0	0	0	#DIV/0!	#DIV/0!	#DIV/0!	#DIV/0!	XR_251334	LOC101927874	hsa:101927874	uncharacterized LOC101927874
LOC101927879	ncRNA	0	0.247578	0.728775	0	0	#DIV/0!	#NUM!	#DIV/0!	XR_935400.1	LOC101927879	hsa:101927879	uncharacterized LOC101927879
HULC	ncRNA	0	0	0	0.17886	#DIV/0!	0	#DIV/0!	#NUM!	NR_004855.2	HULC	hsa:728655	hepatocellular carcinoma up-regulated long non-coding RNA
LOC101927877	ncRNA	0	0	0	0	#DIV/0!	#DIV/0!	#DIV/0!	#DIV/0!	XR_253714	LOC101927877	hsa:101927877	uncharacterized LOC101927877
LOC101927878	ncRNA	0.865014	0	0	0.892456	#DIV/0!	0	#DIV/0!	#NUM!	XR_253267.1	LOC101927878	hsa:101927878	uncharacterized LOC101927878
CHCHD10	mRNA	51.1072	54.7092	15.7297	14.8778	0.934162	1.05726	-0.0982552	0.0803359	NR_125755.1	CHCHD10	hsa:400916	coiled-coil-helix-coiled-coil-helix domain containing 10
LOC101927871	ncRNA	0	0	0	0	#DIV/0!	#DIV/0!	#DIV/0!	#DIV/0!	XR_958274.1	LOC101927871	hsa:101927871	uncharacterized LOC101927871
RNU7-2P	ncRNA	0	0	0	0	#DIV/0!	#DIV/0!	#DIV/0!	#DIV/0!	U7.2	RNU7-2P		RNA, U7 small nuclear 2 pseudogene
LOC101927872	ncRNA	0	0	0.260735	0.126933	#DIV/0!	2.05411	#DIV/0!	1.03852	XR_957625.1	LOC101927872	hsa:101927872	uncharacterized LOC101927872
IGF2R	mRNA	32.1006	27.6363	32.9588	30.4336	1.16154	1.08297	0.216035	0.114997	NM_000876.2	IGF2R	hsa:3482	insulin-like growth factor 2 receptor
LOC101927870	ncRNA	0	0	0.0326277	0	#DIV/0!	#DIV/0!	#DIV/0!	#DIV/0!	NR_110141.1	LOC101927870	hsa:101927870	uncharacterized LOC101927870
BSPRY	mRNA	0	0	0	0	#DIV/0!	#DIV/0!	#DIV/0!	#DIV/0!	NM_017688.2	BSPRY	hsa:54836	B-box and SPRY domain containing
RBM22P6	ncRNA	0	0	0	0	#DIV/0!	#DIV/0!	#DIV/0!	#DIV/0!	RBM22P6	RBM22P6		RNA binding motif protein 22 pseudogene 6
RBM22P5	ncRNA	0	0	0	0	#DIV/0!	#DIV/0!	#DIV/0!	#DIV/0!	RBM22P5	RBM22P5		RNA binding motif protein 22 pseudogene 5
RBM22P4	ncRNA	0	0	0	0	#DIV/0!	#DIV/0!	#DIV/0!	#DIV/0!	RBM22P4	RBM22P4		RNA binding motif protein 22 pseudogene 4
RBM22P3	ncRNA	0	0	0	0	#DIV/0!	#DIV/0!	#DIV/0!	#DIV/0!	RBM22P3	RBM22P3		RNA binding motif protein 22 pseudogene 3
OR7M1P	ncRNA	0	0.109835	0	0.314794	0	0	#NUM!	#NUM!	OR7M1P	OR7M1P		olfactory receptor, family 7, subfamily M, member 1 pseudogene
LOC101927886	ncRNA	0.996907	0.59811	0.528181	0	1.66676	#DIV/0!	0.737048	#DIV/0!	NR_131972.1	GBAT2	hsa:101927886	uncharacterized LOC101927886
LOC101927885	ncRNA	0.216812	0	0	0	#DIV/0!	#DIV/0!	#DIV/0!	#DIV/0!	XR_251910	CTB-78F1.2	hsa:101927885	uncharacterized LOC101927885
LOC101927888	ncRNA	0.147983	0	0	0.305355	#DIV/0!	0	#DIV/0!	#NUM!	XR_954178.1	LOC101927888	hsa:101927888	uncharacterized LOC101927888
LOC101927882	ncRNA	0.162925	0	0	0.336187	#DIV/0!	0	#DIV/0!	#NUM!	XR_253011	LOC101927882	hsa:101927882	uncharacterized LOC101927882
LOC101927880	ncRNA	0	0	0	0.107139	#DIV/0!	0	#DIV/0!	#NUM!	XR_959142.1	LOC101927880	hsa:101927880	uncharacterized LOC101927880
LOC101927881	ncRNA	0	0	0	0	#DIV/0!	#DIV/0!	#DIV/0!	#DIV/0!	NR_110278.1	LOC101927881	hsa:101927881	uncharacterized LOC101927881
CA1	mRNA	0	0.0469744	0	0	0	#DIV/0!	#NUM!	#DIV/0!	NM_001738.4	CA1	hsa:759	carbonic anhydrase I
CA3	mRNA	0.526509	0.79259	0.710067	0.444446	0.664289	1.59764	-0.590116	0.675946	NM_005181.3	CA3	hsa:761	carbonic anhydrase III, muscle specific
ZIC2	mRNA	5.13309	4.32509	7.4117	7.01276	1.18682	1.05689	0.247099	0.0798227	NM_007129.3	ZIC2	hsa:7546	Zic family member 2
CA2	mRNA	1.35983	1.0878	0.426941	0.207847	1.25007	2.05411	0.322011	1.03852	NM_001293675.1	CA2	hsa:760	carbonic anhydrase II
ZIC3	mRNA	0	0	0	0	#DIV/0!	#DIV/0!	#DIV/0!	#DIV/0!	NM_003413.3	ZIC3	hsa:7547	Zic family member 3
ZIC1	mRNA	1.4757	1.27031	0	0	1.16168	#DIV/0!	0.216216	#DIV/0!	NM_003412.3	ZIC1	hsa:7545	Zic family member 1
CA4	mRNA	0.205317	0.344913	0	0	0.595272	#DIV/0!	-0.748379	#DIV/0!	NM_000717.3	CA4	hsa:762	carbonic anhydrase IV
CA7	mRNA	0.0492697	0.31925	0.104416	0.0508328	0.15433	2.05411	-2.69591	1.03852	NM_005182.2	CA7	hsa:766	carbonic anhydrase VII
MIR103A2	miRNA	0	0.774476	0	1.10985	0	0	#NUM!	#NUM!	NR_029519.1	MIR103A2	hsa:406896	microRNA 103a-2
CA6	mRNA	0	0.0441587	0.194979	0.0632809	0	3.08117	#NUM!	1.62348	NM_001270502.1	CA6	hsa:765	carbonic anhydrase VI
MIR103A1	miRNA	0	0	0	0	#DIV/0!	#DIV/0!	#DIV/0!	#DIV/0!	NR_029520.1	MIR103A1	hsa:406895	microRNA 103a-1
CA9	mRNA	0.510069	0.293783	0.48644	0.631501	1.73621	0.770292	0.795942	-0.376522	NM_001216.2	CA9	hsa:768	carbonic anhydrase IX
CA8	mRNA	0	0	0	0	#DIV/0!	#DIV/0!	#DIV/0!	#DIV/0!	NM_004056.4	CA8	hsa:767	carbonic anhydrase VIII
TMEM189-UBE2V1	mRNA	23.7802	25.1118	48.9038	49.7219	0.946972	0.983548	-0.0786065	-0.0239331	NM_199203.2	TMEM189-UBE2V1	hsa:387522	TMEM189-UBE2V1 readthrough
MIR6165	Precursor_miRNA	0	0	0	0	#DIV/0!	#DIV/0!	#DIV/0!	#DIV/0!	NR_106751.1	MIR6165	hsa:102465141	microRNA 6165
SUN3	mRNA	0	0.0393545	0.579222	0.45117	0	1.28382	#NUM!	0.360444	NM_152782.3	SUN3	hsa:256979	Sad1 and UNC84 domain containing 3
LOC101927897	ncRNA	0	0	0	0	#DIV/0!	#DIV/0!	#DIV/0!	#DIV/0!	XR_935691.1	LOC101927897	hsa:101927897	uncharacterized LOC101927897
LOC101927898	ncRNA	0.298865	0.0537926	0.158345	0.0770866	5.55587	2.05411	2.47401	1.03852	XR_253715	LOC101927898	hsa:101927898	uncharacterized LOC101927898
SUN2	mRNA	45.6076	48.2946	25.7718	27.5851	0.944362	0.934265	-0.0825885	-0.0980968	NM_015374.2	SUN2	hsa:25777	Sad1 and UNC84 domain containing 2
LOC101927895	ncRNA	1.58563	1.42699	0.560066	0.817968	1.11117	0.684704	0.152086	-0.546447	XR_250709	LOC101927895	hsa:101927895	uncharacterized LOC101927895
SUN1	mRNA	56.6849	56.4803	56.6365	55.1444	1.00362	1.02706	0.00521659	0.0385157	NM_025154.5	SUN1	hsa:23353	Sad1 and UNC84 domain containing 1
LOC101927896	ncRNA	0	0	0	0.683434	#DIV/0!	0	#DIV/0!	#NUM!	XR_934046.1	LOC101927896	hsa:101927896	uncharacterized LOC101927896
LOC100132260	ncRNA	0	0	0	0	#DIV/0!	#DIV/0!	#DIV/0!	#DIV/0!	LOC100132260	LOC100132260		chromodomain protein, Y-like pseudogene
ATP6AP1	mRNA	35.2407	36.4468	58.7656	60.1443	0.966906	0.977076	-0.0485521	-0.0334566	NM_001183.5	ATP6AP1	hsa:537	ATPase, H+ transporting, lysosomal accessory protein 1
LOC101927899	ncRNA	0	0	0	0	#DIV/0!	#DIV/0!	#DIV/0!	#DIV/0!	XR_248010.1	LOC101927899	hsa:101927899	uncharacterized LOC101927899
CAD	mRNA	33.3241	32.7202	30.9085	30.3135	1.01846	1.01963	0.0263845	0.0280445	NM_004341	CAD	hsa:790	carbamoyl-phosphate synthetase 2, aspartate transcarbamylase, and dihydroorotase
LOC100132261	ncRNA	0	0	0	0	#DIV/0!	#DIV/0!	#DIV/0!	#DIV/0!	LOC100132261	LOC100132261		homeobox protein cut-like 1-like
ATP6AP2	mRNA	38.2666	38.1079	26.276	30.4285	1.00416	0.863531	0.005996	-0.21168	NM_005765.2	ATP6AP2	hsa:10159	ATPase, H+ transporting, lysosomal accessory protein 2
HUNK	mRNA	0	0	0.0120393	0	#DIV/0!	#DIV/0!	#DIV/0!	#DIV/0!	NM_014586.1	HUNK	hsa:30811	hormonally up-regulated Neu-associated kinase
LOC101927890	ncRNA	0	0	0	0	#DIV/0!	#DIV/0!	#DIV/0!	#DIV/0!	XR_955480.1	LOC101927890	hsa:101927890	uncharacterized LOC101927890
LOC101927894	ncRNA	0	0	0	0.0501554	#DIV/0!	0	#DIV/0!	#NUM!	XR_252857.1	LOC101927894	hsa:101927894	uncharacterized LOC101927894
SUN5	mRNA	0	0	0	0	#DIV/0!	#DIV/0!	#DIV/0!	#DIV/0!	NM_080675.3	SUN5	hsa:140732	Sad1 and UNC84 domain containing 5
LOC101927892	ncRNA	0	0	0	0	#DIV/0!	#DIV/0!	#DIV/0!	#DIV/0!	XR_252479	LOC101927892	hsa:101927892	uncharacterized LOC101927892
RBM48P1	ncRNA	0	0	0	0	#DIV/0!	#DIV/0!	#DIV/0!	#DIV/0!	RBM48P1	RBM48P1		RNA binding motif protein 48 pseudogene 1
CAT	mRNA	31.3007	31.0713	21.4545	21.1528	1.00738	1.01426	0.0106133	0.0204334	NM_001752.3	CAT	hsa:847	catalase
MIR103B2	Precursor_miRNA	0	0.974341	0	1.39626	0	0	#NUM!	#NUM!	NR_031722.1	MIR103B2	hsa:100302282	microRNA 103b-2
MIR103B1	Precursor_miRNA	0	0	0	0	#DIV/0!	#DIV/0!	#DIV/0!	#DIV/0!	NR_031721.1	MIR103B1	hsa:100302238	microRNA 103b-1
LOC100132268	ncRNA	0	0	0	0	#DIV/0!	#DIV/0!	#DIV/0!	#DIV/0!
SHANK3	mRNA	0.285274	0.410772	1.3603	1.29993	0.694484	1.04644	-0.525986	0.0654828	NM_033517.1	SHANK3	hsa:85358	SH3 and multiple ankyrin repeat domains 3
SHANK2	mRNA	0.0315408	0.0227081	0.735281	0.569475	1.38897	1.29116	0.474014	0.368664	NR_110766.1	SHANK2	hsa:22941	SH3 and multiple ankyrin repeat domains 2
OR5G1P	ncRNA	0	0	0	0	#DIV/0!	#DIV/0!	#DIV/0!	#DIV/0!	OR93HUM	OR5G1P		olfactory receptor, family 5, subfamily G, member 1 pseudogene
SHANK1	mRNA	0.00924384	0	0	0.0762968	#DIV/0!	0	#DIV/0!	#NUM!	NM_016148.2	SHANK1	hsa:50944	SH3 and multiple ankyrin repeat domains 1
DAPL1	mRNA	0	0	0	0	#DIV/0!	#DIV/0!	#DIV/0!	#DIV/0!	NM_001017920.2	DAPL1	hsa:92196	death associated protein-like 1
CBL	mRNA	20.2837	15.9857	14.6377	13.0881	1.26886	1.11839	0.343532	0.161424	NM_005188.3	CBL	hsa:867	Cbl proto-oncogene, E3 ubiquitin protein ligase
FLJ44087	ncRNA	0	0	0	0	#DIV/0!	#DIV/0!	#DIV/0!	#DIV/0!
SV2C	mRNA	0	0	0	0.07986	#DIV/0!	0	#DIV/0!	#NUM!	NM_014979.3	SV2C	hsa:22987	synaptic vesicle glycoprotein 2C
SV2B	mRNA	0	0	0	0	#DIV/0!	#DIV/0!	#DIV/0!	#DIV/0!	NM_014848.4	SV2B	hsa:9899	synaptic vesicle glycoprotein 2B
SV2A	mRNA	3.80011	3.57038	0.181203	0.11762	1.06434	1.54058	0.0899641	0.623478	NM_014849.4	SV2A	hsa:9900	synaptic vesicle glycoprotein 2A
CBS	mRNA	3.30442	3.19539	0	0	1.03412	#DIV/0!	0.0484071	#DIV/0!	NM_001178009.1	CBS	hsa:875	cystathionine-beta-synthase
TBX22	mRNA	0	0	0	0	#DIV/0!	#DIV/0!	#DIV/0!	#DIV/0!	NM_016954.2	TBX22	hsa:50945	T-box 22
TBX21	mRNA	0	0	0	0	#DIV/0!	#DIV/0!	#DIV/0!	#DIV/0!	NM_013351.1	TBX21	hsa:30009	T-box 21
TBX20	mRNA	0.0460013	0.033119	0	0	1.38897	#DIV/0!	0.474014	#DIV/0!	NM_020417.1	TBX20	hsa:57057	T-box 20
CLVS2	mRNA	0	0	0	0	#DIV/0!	#DIV/0!	#DIV/0!	#DIV/0!	NM_001010852.3	CLVS2	hsa:134829	clavesin 2
CASP3P1	ncRNA	0	0	0	0	#DIV/0!	#DIV/0!	#DIV/0!	#DIV/0!	CASP3P1	CASP3P1		caspase 3, apoptosis-related cysteine peptidase pseudogene 1
CLVS1	mRNA	0.0240282	0.0518979	0.0254612	0	0.462989	#DIV/0!	-1.11095	#DIV/0!	NM_173519.2	CLVS1	hsa:157807	clavesin 1
MIR6130	Precursor_miRNA	0	0	0	0	#DIV/0!	#DIV/0!	#DIV/0!	#DIV/0!	NR_106746.1	MIR6130	hsa:102466967	microRNA 6130
MIR6131	Precursor_miRNA	0	0	0	0	#DIV/0!	#DIV/0!	#DIV/0!	#DIV/0!	NR_106747.1	MIR6131	hsa:102465138	microRNA 6131
LOC100132280	ncRNA	0	0	0	0	#DIV/0!	#DIV/0!	#DIV/0!	#DIV/0!	LOC100132280	LOC100132280		ataxin 3 pseudogene
CCK	mRNA	0	0	0	0	#DIV/0!	#DIV/0!	#DIV/0!	#DIV/0!	NM_001174138.1	CCK	hsa:885	cholecystokinin
ZIC4	mRNA	0.784538	0.451868	0	0	1.73621	#DIV/0!	0.795942	#DIV/0!	NR_033118.2	ZIC4	hsa:84107	Zic family member 4
ZIC5	mRNA	0.60233	0.762177	0	0	0.790275	#DIV/0!	-0.339573	#DIV/0!	NM_033132.3	ZIC5	hsa:85416	Zic family member 5
SUOX	mRNA	5.41881	5.32444	5.81421	5.62588	1.01772	1.03348	0.0253456	0.0475045	NM_001032387.1	SUOX	hsa:6821	sulfite oxidase
TBX19	mRNA	0.802789	0.963292	0.441087	0.306762	0.833381	1.43788	-0.262952	0.523943	NM_005149.2	TBX19	hsa:9095	T-box 19
TBX18	mRNA	14.4361	14.276	0	0.0142664	1.01122	0	0.0160905	#NUM!	NM_001080508.2	TBX18	hsa:9096	T-box 18
CD2	mRNA	0	0	0	0	#DIV/0!	#DIV/0!	#DIV/0!	#DIV/0!	NM_001767.3	CD2	hsa:914	CD2 molecule
TBX15	mRNA	0.0207279	0.0149232	0.0219641	0	1.38897	#DIV/0!	0.474014	#DIV/0!	NM_152380.2	TBX15	hsa:6913	T-box 15
CCS	mRNA	15.638	17.9761	11.6273	13.2869	0.869933	0.875094	-0.201024	-0.19249	NM_005125.1	CCS	hsa:9973	copper chaperone for superoxide dismutase
CD4	mRNA	0.0796579	0	0.0844087	0.0821851	#DIV/0!	1.02706	#DIV/0!	0.0385157	NR_036545.1	CD4	hsa:920	CD4 molecule
LOC390250	ncRNA	0	0	0	0	#DIV/0!	#DIV/0!	#DIV/0!	#DIV/0!	LOC390250	LOC390250		polymerase (RNA) II (DNA directed) polypeptide E, 25kDa pseudogene
CD6	mRNA	0	0	0.0270163	0	#DIV/0!	#DIV/0!	#DIV/0!	#DIV/0!	NR_045638.1	CD6	hsa:923	CD6 molecule
LOC390251	ncRNA	0	0	0	0	#DIV/0!	#DIV/0!	#DIV/0!	#DIV/0!	NR_033749.1	LOC390251		SH3-domain GRB2-like 1 pseudogene
RPS16P10	ncRNA	7.49426	7.40567	13.7025	12.4319	1.01196	1.10221	0.0171562	0.140395	RPS16P10	RPS16P10		ribosomal protein S16 pseudogene 10
CD5	mRNA	0.0265695	0.0382578	0	0	0.694484	#DIV/0!	-0.525986	#DIV/0!	NM_014207.3	CD5	hsa:921	CD5 molecule
TBX10	mRNA	0.0542031	0.039024	0.0574357	0.111845	1.38897	0.513528	0.474014	-0.961484	NM_005995.4	TBX10	hsa:347853	T-box 10
CD7	mRNA	0.850181	0.800433	0.0692989	0.472313	1.06215	0.146722	0.0869907	-2.76884	NM_006137.6	CD7	hsa:924	CD7 molecule
LOC390255	ncRNA	0	0	0	0	#DIV/0!	#DIV/0!	#DIV/0!	#DIV/0!	LOC390255	LOC390255		DEAD (Asp-Glu-Ala-Asp) box polypeptide 39B pseudogene
CD9	mRNA	15.4534	13.7631	122.934	126.014	1.12282	0.975559	0.167125	-0.0356984	NM_001769.3	CD9	hsa:928	CD9 molecule
LOC389273	miscRNA	0	0	0	0	#DIV/0!	#DIV/0!	#DIV/0!	#DIV/0!	XR_251755	LOC389273	hsa:389273	uncharacterized LOC389273
MIR6134	Precursor_miRNA	0	0	0	0	#DIV/0!	#DIV/0!	#DIV/0!	#DIV/0!	NR_106750.1	MIR6134	hsa:102465140	microRNA 6134
MIR6132	miRNA	0	0	0	0	#DIV/0!	#DIV/0!	#DIV/0!	#DIV/0!	NR_106748.1	MIR6132	hsa:102466616	microRNA 6132
MNX1-AS1	ncRNA	0.170023	0.0612048	0.630571	1.14021	2.77794	0.55303	1.47401	-0.854569	NR_038835.1	MNX1-AS1	hsa:645249	MNX1 antisense RNA 1 (head to head)
MIR6133	Precursor_miRNA	0	0	0	0	#DIV/0!	#DIV/0!	#DIV/0!	#DIV/0!	NR_106749.1	MIR6133	hsa:102465139	microRNA 6133
RPL36AP13	ncRNA	0	0	0	0	#DIV/0!	#DIV/0!	#DIV/0!	#DIV/0!	RPL36AP13	RPL36AP13		ribosomal protein L36a pseudogene 13
CDA	mRNA	2.09766	1.4473	0.833536	1.0821	1.44936	0.770292	0.535414	-0.376522	NM_001785.2	CDA	hsa:978	cytidine deaminase
RPL36AP14	ncRNA	0	0	0	0	#DIV/0!	#DIV/0!	#DIV/0!	#DIV/0!	RPL36AP14	RPL36AP14		ribosomal protein L36a pseudogene 14
RPL36AP11	ncRNA	0	0.152164	0	0	0	#DIV/0!	#NUM!	#DIV/0!	RPL36AP11	RPL36AP11		ribosomal protein L36a pseudogene 11
RPL36AP12	ncRNA	0	0	0	0	#DIV/0!	#DIV/0!	#DIV/0!	#DIV/0!	RPL36AP12	RPL36AP12		ribosomal protein L36a pseudogene 12
RPL36AP17	ncRNA	0	0	0	0	#DIV/0!	#DIV/0!	#DIV/0!	#DIV/0!	RPL36AP17	RPL36AP17		ribosomal protein L36a pseudogene 17
RPL36AP18	ncRNA	0	0	0	0	#DIV/0!	#DIV/0!	#DIV/0!	#DIV/0!	RPL36AP18	RPL36AP18		ribosomal protein L36a pseudogene 18
RPL36AP15	ncRNA	1.08406	0.156096	0.689229	0.894762	6.94484	0.770292	2.79594	-0.376522	RPL36AP15	RPL36AP15		ribosomal protein L36a pseudogene 15
CLEC10A	mRNA	0	0	0.0498098	0	#DIV/0!	#DIV/0!	#DIV/0!	#DIV/0!	NM_182906.2	CLEC10A	hsa:10462	C-type lectin domain family 10, member A
RPL36AP16	ncRNA	0	0	0	0	#DIV/0!	#DIV/0!	#DIV/0!	#DIV/0!	RPL36AP16	RPL36AP16		ribosomal protein L36a pseudogene 16
RPL36AP19	ncRNA	0.210292	0.302803	0	0	0.694484	#DIV/0!	-0.525986	#DIV/0!	RPL36AP19	RPL36AP19		ribosomal protein L36a pseudogene 19
AC004053.1	ncRNA	0.0281471	0.0405294	0.0298257	0.05808	0.694484	0.513528	-0.525986	-0.961484
SCN11A	mRNA	0	0	0.0273571	0	#DIV/0!	#DIV/0!	#DIV/0!	#DIV/0!	NM_014139.2	SCN11A	hsa:11280	sodium channel, voltage-gated, type XI, alpha subunit
RPL36AP20	ncRNA	0	0	0	0	#DIV/0!	#DIV/0!	#DIV/0!	#DIV/0!	RPL36AP20	RPL36AP20		ribosomal protein L36a pseudogene 20
RPL36AP21	ncRNA	0	0	0	0	#DIV/0!	#DIV/0!	#DIV/0!	#DIV/0!	RPL36AP21	RPL36AP21		ribosomal protein L36a pseudogene 21
RPL36AP24	ncRNA	0	0	0	0	#DIV/0!	#DIV/0!	#DIV/0!	#DIV/0!	RPL36AP24	RPL36AP24		ribosomal protein L36a pseudogene 24
RPL36AP25	ncRNA	0	0	0	0	#DIV/0!	#DIV/0!	#DIV/0!	#DIV/0!	RPL36AP25	RPL36AP25		ribosomal protein L36a pseudogene 25
RPL36AP23	ncRNA	0	0	0	0	#DIV/0!	#DIV/0!	#DIV/0!	#DIV/0!	RPL36AP23	RPL36AP23		ribosomal protein L36a pseudogene 23
SSTR5-AS1	ncRNA	0.0857938	0.0823573	0	0	1.04173	#DIV/0!	0.0589764	#DIV/0!	NR_027242.1	SSTR5-AS1	hsa:146336	SSTR5 antisense RNA 1
RP4-760C5.5	ncRNA	0.0182247	0	0.0193116	0	#DIV/0!	#DIV/0!	#DIV/0!	#DIV/0!
RPL36AP28	ncRNA	0	0	0	0	#DIV/0!	#DIV/0!	#DIV/0!	#DIV/0!	RPL36AP28	RPL36AP28		ribosomal protein L36a pseudogene 28
RPL36AP29	ncRNA	0	0	0	0	#DIV/0!	#DIV/0!	#DIV/0!	#DIV/0!	RPL36AP29	RPL36AP29		ribosomal protein L36a pseudogene 29
RPL36AP26	ncRNA	0	0	0	0	#DIV/0!	#DIV/0!	#DIV/0!	#DIV/0!	RPL36AP26	RPL36AP26		ribosomal protein L36a pseudogene 26
RPL36AP27	ncRNA	0	0	0	0	#DIV/0!	#DIV/0!	#DIV/0!	#DIV/0!	RPL36AP27	RPL36AP27		ribosomal protein L36a pseudogene 27
CLEC11A	mRNA	1.25233	1.03043	0.0631916	0.123054	1.21535	0.513528	0.281369	-0.961484	NM_002975.2	CLEC11A	hsa:6320	C-type lectin domain family 11, member A
HUS1	mRNA	7.73151	7.04806	6.66018	6.94383	1.09697	0.959152	0.133523	-0.0601686	NR_037917.1	HUS1	hsa:3364	HUS1 checkpoint homolog (S. pombe)
FLJ34503	ncRNA	0	0	0	0	#DIV/0!	#DIV/0!	#DIV/0!	#DIV/0!	NR_027060.1	FLJ34503	hsa:285759	uncharacterized FLJ34503
CEL	mRNA	0.105498	0.126591	0.521688	0.653072	0.833381	0.798822	-0.262952	-0.324054	NM_001807.4	CEL	hsa:1056	carboxyl ester lipase
NUP93	mRNA	13.042	13.1966	10.8441	11.4459	0.988286	0.947422	-0.0169994	-0.0779214	NM_014669.4	NUP93	hsa:9688	nucleoporin 93kDa
BCAN	mRNA	8.85007	7.79922	0.48683	0.798324	1.13474	0.609815	0.182359	-0.713557	NM_198427.1	BCAN	hsa:63827	brevican
SCN10A	mRNA	0	0	0.0302417	0	#DIV/0!	#DIV/0!	#DIV/0!	#DIV/0!	NM_006514.3	SCN10A	hsa:6336	sodium channel, voltage-gated, type X, alpha subunit
BCAM	mRNA	0.269009	0.176069	6.11567	5.5761	1.52787	1.09677	0.611517	0.133256	NM_005581.4	BCAM	hsa:4059	basal cell adhesion molecule (Lutheran blood group)
LOC100132229	ncRNA	0	0	0	0	#DIV/0!	#DIV/0!	#DIV/0!	#DIV/0!	YH009_HUMAN	LOC100132229	hsa:100132229	nuclear pore associated protein 1 pseudogene
HECW2	mRNA	4.57935	3.27078	0.308093	0.249981	1.40008	1.23247	0.485509	0.30155	NM_020760	HECW2	hsa:57520	HECT, C2 and WW domain containing E3 ubiquitin protein ligase 2
HECW1	mRNA	1.02683	1.0649	0.233157	0.126119	0.964243	1.8487	-0.052532	0.886513	NM_015052.4	HECW1	hsa:23072	HECT, C2 and WW domain containing E3 ubiquitin protein ligase 1
SRFBP1	mRNA	3.55034	3.49333	13.0419	10.3784	1.01632	1.25663	0.0233525	0.329565	NM_152546.2	SRFBP1	hsa:153443	serum response factor binding protein 1
NUP98	mRNA	25.0662	22.8718	42.9662	40.0747	1.09595	1.07215	0.132177	0.100511	NM_139132.3	NUP98	hsa:4928	nucleoporin 98kDa
RPL36AP31	ncRNA	0	0	0	0	#DIV/0!	#DIV/0!	#DIV/0!	#DIV/0!	RPL36AP31	RPL36AP31		ribosomal protein L36a pseudogene 31
LOC100132223	ncRNA	0	0	0	0	#DIV/0!	#DIV/0!	#DIV/0!	#DIV/0!	LOC100132223	LOC100132223		actin, beta pseudogene
RPL36AP32	ncRNA	0	0.193619	0	0	0	#DIV/0!	#NUM!	#DIV/0!	RPL36AP32	RPL36AP32		ribosomal protein L36a pseudogene 32
CFB	mRNA	2.93848	2.96642	3.58756	2.89989	0.990582	1.23714	-0.0136514	0.307005	NM_001710.5	CFB	hsa:629	complement factor B
RPL36AP30	ncRNA	1.98726	2.06663	0.9359	2.27811	0.961594	0.410823	-0.0565009	-1.28341	RPL36AP30	RPL36AP30		ribosomal protein L36a pseudogene 30
CFD	mRNA	3.07585	3.81098	3.78988	3.98524	0.807103	0.950978	-0.309175	-0.0725156	NM_001928.2	CFD	hsa:1675	complement factor D (adipsin)
CFH	mRNA	12.8289	11.6661	8.16503	8.36945	1.09967	0.975575	0.137074	-0.0356752	NM_001014975.2	CFH	hsa:3075	complement factor H
CFI	mRNA	0	0.0812314	0.0797046	0	0	#DIV/0!	#NUM!	#DIV/0!	NM_000204.3	CFI	hsa:3426	complement factor I
LOC642502	ncRNA	0.851841	0.664398	1.05309	0.878866	1.28212	1.19823	0.358537	0.260908	NM_001089593.2	LOC642502		succinate dehydrogenase complex, subunit C, integral membrane protein, 15kDa pseudogene
CFP	mRNA	0.195814	0.0704891	2.64553	4.09103	2.77794	0.646665	1.47401	-0.628909	NM_002621.2	CFP	hsa:5199	complement factor properdin
LOC100132239	ncRNA	0	0	0	0	#DIV/0!	#DIV/0!	#DIV/0!	#DIV/0!	LOC100132239	LOC100132239		calcium activated nucleotidase 1 pseudogene
RRP7A	mRNA	10.521	11.3288	20.3573	22.7569	0.928694	0.894556	-0.106724	-0.160756	NM_015703.4	RRP7A	hsa:27341	ribosomal RNA processing 7 homolog A (S. cerevisiae)
RRP7B	miscRNA	3.74196	3.523	3.96513	4.56599	1.06215	0.868406	0.0869907	-0.203559	NR_002184.2	RRP7BP	hsa:91695	ribosomal RNA processing 7 homolog B (S. cerevisiae)
NUP85	mRNA	36.4526	38.8438	67.0965	73.7198	0.938442	0.910156	-0.091661	-0.135814	NM_024844	NUP85	hsa:79902	nucleoporin 85kDa
NUP88	mRNA	15.0325	14.4546	44.0454	45.3139	1.03998	0.972008	0.0565578	-0.0409604	NM_002532.4	NUP88	hsa:4927	nucleoporin 88kDa
CGA	mRNA	0	0	0	0	#DIV/0!	#DIV/0!	#DIV/0!	#DIV/0!	NM_001252383.1	CGA	hsa:1081	glycoprotein hormones, alpha polypeptide
CGB	mRNA	0	0	0	0.0941983	#DIV/0!	0	#DIV/0!	#NUM!	NM_000737.3	CGB	hsa:1082	chorionic gonadotropin, beta polypeptide
C3orf18	mRNA	2.20479	2.48165	2.46791	2.75532	0.888439	0.895689	-0.170655	-0.15893	NM_016210.4	C3orf18	hsa:51161	chromosome 3 open reading frame 18
LOC100421409	ncRNA	0.468751	0.112494	0.165569	0.161207	4.16691	1.02706	2.05898	0.0385157	LOC100421409	LOC100421409		glucosamine-phosphate N-acetyltransferase 1 pseudogene
C3orf17	mRNA	10.9526	11.0943	9.77521	9.14341	0.987226	1.0691	-0.018547	0.0963966	NR_027794.1	C3orf17	hsa:25871	chromosome 3 open reading frame 17
MCAM	mRNA	2.86917	3.18799	18.4811	16.7356	0.899995	1.1043	-0.152011	0.143133	NM_006500.2	MCAM	hsa:4162	melanoma cell adhesion molecule
LOC100421401	ncRNA	0	0	0.00271337	0.00132095	#DIV/0!	2.05411	#DIV/0!	1.03852	LOC100421401	LOC100421401		guanylate binding protein family, member 6 pseudogene
LOC100421400	ncRNA	0	0	0	0	#DIV/0!	#DIV/0!	#DIV/0!	#DIV/0!	LOC100421400	LOC100421400		alanyl-tRNA synthetase domain containing 1 pseudogene
CGN	mRNA	0	0	0.906183	1.05199	#DIV/0!	0.861402	#DIV/0!	-0.215241	NM_020770.2	CGN	hsa:57530	cingulin
C3orf14	mRNA	4.73684	5.19261	3.15286	3.78199	0.912227	0.83365	-0.132536	-0.262487	NM_020685.4	C3orf14	hsa:57415	chromosome 3 open reading frame 14
LOC100421402	ncRNA	2.31171	3.76016	1.17943	1.23669	0.614789	0.953695	-0.701836	-0.0683995	LOC100421402	LOC100421402		heterogeneous nuclear ribonucleoprotein A1 pseudogene
MCAT	mRNA	7.78345	7.80419	10.3204	10.0905	0.997342	1.02278	-0.00383975	0.0324919	NR_046423.1	MCAT	hsa:27349	malonyl CoA:ACP acyltransferase (mitochondrial)
LOC100421404	ncRNA	0.463571	0.500628	0.122805	0	0.925979	#DIV/0!	-0.110949	#DIV/0!	LOC100421404	LOC100421404		retinitis pigmentosa 9 (autosomal dominant) pseudogene
LOC100132249	miscRNA	1.32081	1.75171	0.368312	0.143444	0.754011	2.56764	-0.407342	1.36044	XR_958115.1	LOC100132249	hsa:100132249	uncharacterized LOC100132249
ZNF559-ZNF177	mRNA	0.0295237	0.148791	0.844681	0.791969	0.198424	1.06656	-2.33334	0.0929635	NM_001202425.1	ZNF559-ZNF177	hsa:100529215	ZNF559-ZNF177 readthrough
OR10AH1P	ncRNA	0	0	0	0	#DIV/0!	#DIV/0!	#DIV/0!	#DIV/0!	OR10AH1P	OR10AH1P		olfactory receptor, family 10, subfamily AH, member 1 pseudogene
LOC100132242	ncRNA	0	0	0	0	#DIV/0!	#DIV/0!	#DIV/0!	#DIV/0!	LOC100132242	LOC100132242		exosome component 8 pseudogene
RPL36AP10	ncRNA	0	0	0	0	#DIV/0!	#DIV/0!	#DIV/0!	#DIV/0!	RPL36AP10	RPL36AP10		ribosomal protein L36a pseudogene 10
MOCS2	mRNA	11.1179	11.1109	16.0979	15.6324	1.00064	1.02978	0.000916237	0.0423324	NM_176806.3	MOCS2	hsa:4338	molybdenum cofactor synthesis 2
MOCS3	mRNA	2.58597	2.79268	5.53869	5.59146	0.925979	0.990562	-0.110949	-0.0136805	NM_014484.4	MOCS3	hsa:27304	molybdenum cofactor synthesis 3
TMEM110-MUSTN1	mRNA	2.64544	1.94601	2.3157	2.43269	1.35942	0.951906	0.442987	-0.0711088	NM_001198974.2	TMEM110-MUSTN1	hsa:100526772	TMEM110-MUSTN1 readthrough
STON1	mRNA	0.89373	0.793587	0.157839	0.169049	1.12619	0.933688	0.171451	-0.0989878	NM_006873.3	STON1	hsa:11037	stonin 1
CHM	mRNA	5.58142	4.78433	11.0444	9.8467	1.1666	1.12163	0.222316	0.1656	NM_001145414.2	CHM	hsa:1121	choroideremia (Rab escort protein 1)
STON2	mRNA	0.395479	0.38275	0.116789	0.107023	1.03326	1.09125	0.0471992	0.125979	NM_033104.3	STON2	hsa:85439	stonin 2
MCEE	mRNA	12.2484	12.5679	3.27027	3.08462	0.97458	1.06019	-0.0371473	0.0843194	NM_032601.3	MCEE	hsa:84693	methylmalonyl CoA epimerase
FGD5-AS1	ncRNA	31.7764	28.6884	41.0788	37.767	1.10764	1.08769	0.147488	0.121268	NR_046251.1	FGD5-AS1	hsa:100505641	FGD5 antisense RNA 1
RRP12	mRNA	11.6021	11.929	33.2862	33.8762	0.972596	0.982582	-0.0400878	-0.0253496	NM_015179.3	RRP12	hsa:23223	ribosomal RNA processing 12 homolog (S. cerevisiae)
CIC	mRNA	14.8337	14.3702	16.6317	16.7707	1.03226	0.991707	0.045801	-0.0120145	NM_015125	CIC	hsa:23152	capicua transcriptional repressor
RP11-397C12.1	ncRNA	0	0	0	0	#DIV/0!	#DIV/0!	#DIV/0!	#DIV/0!
RRP15	mRNA	3.22841	2.75965	10.3315	10.5606	1.16986	0.978304	0.22634	-0.0316453	NM_016052.3	RRP15	hsa:51018	ribosomal RNA processing 15 homolog (S. cerevisiae)
ZIK1	mRNA	0	0	0	0	#DIV/0!	#DIV/0!	#DIV/0!	#DIV/0!	NM_001010879.2	ZIK1	hsa:284307	zinc finger protein interacting with K protein 1
EDARADD	mRNA	0.319256	0.397016	0.123017	0.0598881	0.80414	2.05411	-0.314482	1.03852	NM_145861.2	EDARADD	hsa:128178	EDAR-associated death domain
MIR4659A	Precursor_miRNA	1.03588	0.745792	0	0	1.38897	#DIV/0!	0.474014	#DIV/0!	NR_039803.1	MIR4659A	hsa:100616348	microRNA 4659a
MIR4659B	Precursor_miRNA	1.1494	0.827522	0	0	1.38897	#DIV/0!	0.474014	#DIV/0!	NR_039807.1	MIR4659B	hsa:100616372	microRNA 4659b
LOC642513	ncRNA	1.14099	0.315947	0	0	3.61132	#DIV/0!	1.85253	#DIV/0!
CIT	mRNA	13.615	12.1956	16.3159	14.2458	1.11639	1.14532	0.15884	0.195745	NM_007174.2	CIT	hsa:11113	citron rho-interacting serine/threonine kinase
SLC9B1P3	ncRNA	0	0	0	0	#DIV/0!	#DIV/0!	#DIV/0!	#DIV/0!	SLC9B1P3	SLC9B1P3		solute carrier family 9, subfamily B (NHA1, cation proton antiporter 1), member 1 pseudogene 3
SLC9B1P2	ncRNA	0.00171908	0	0	0	#DIV/0!	#DIV/0!	#DIV/0!	#DIV/0!	SLC9B1P2	SLC9B1P2		solute carrier family 9, subfamily B (NHA1, cation proton antiporter 1), member 1 pseudogene 2
SLC9B1P5	ncRNA	0	0	0	0	#DIV/0!	#DIV/0!	#DIV/0!	#DIV/0!	SLC9B1P5	SLC9B1P5		solute carrier family 9, subfamily B (NHA1, cation proton antiporter 1), member 1 pseudogene 5
SLC9B1P4	ncRNA	0	0	0	0	#DIV/0!	#DIV/0!	#DIV/0!	#DIV/0!	SLC9B1P4	SLC9B1P4		solute carrier family 9, subfamily B (NHA1, cation proton antiporter 1), member 1 pseudogene 4
PLIN4	mRNA	0.270416	0.287398	0.177384	0.14614	0.940914	1.21379	-0.087865	0.279524	NM_001080400.1	PLIN4	hsa:729359	perilipin 4
PLIN3	mRNA	71.8941	77.4992	55.816	58.4521	0.927675	0.954903	-0.108308	-0.0665744	NM_005817.4	PLIN3	hsa:10226	perilipin 3
PLIN2	mRNA	0	0.0287937	29.9194	30.1627	0	0.991932	#NUM!	-0.0116875	NR_038064.1	PLIN2	hsa:123	perilipin 2
PLIN1	mRNA	0.650656	0.733219	0.0899297	0.0875606	0.887397	1.02706	-0.172349	0.0385157	NM_002666.4	PLIN1	hsa:5346	perilipin 1
RCCD1	mRNA	2.51689	2.70717	10.186	10.1367	0.929713	1.00487	-0.105143	0.00700475	NM_033544.2	RCCD1	hsa:91433	RCC1 domain containing 1
MOCS1	mRNA	1.37056	1.68327	3.18224	3.65986	0.814223	0.869497	-0.296504	-0.201747	NR_033233.1	MOCS1	hsa:4337	molybdenum cofactor synthesis 1
PLIN5	mRNA	0	0	0.0728178	0.141799	#DIV/0!	0.513528	#DIV/0!	-0.961484	NM_001013706.2	PLIN5	hsa:440503	perilipin 5
TRBV12-1	mRNA	0	0	0	0	#DIV/0!	#DIV/0!	#DIV/0!	#DIV/0!	TRBV121	TRBV12-1		T cell receptor beta variable 12-1 (pseudogene)
DCAF12L2	mRNA	0	0	0	0	#DIV/0!	#DIV/0!	#DIV/0!	#DIV/0!	NM_001013628.2	DCAF12L2	hsa:340578	DDB1 and CUL4 associated factor 12-like 2
DCAF12L1	mRNA	0	0.0178198	0	0	0	#DIV/0!	#NUM!	#DIV/0!	NM_178470.4	DCAF12L1	hsa:139170	DDB1 and CUL4 associated factor 12-like 1
RP11-1072A3.2	ncRNA	1.0122	1.5342	0.677413	0.659568	0.65976	1.02706	-0.599987	0.0385157
TRBV12-2	mRNA	0	0	0	0	#DIV/0!	#DIV/0!	#DIV/0!	#DIV/0!	TRBV122	TRBV12-2		T cell receptor beta variable 12-2 (pseudogene)
TRBV12-3	mRNA	0	0	0	0	#DIV/0!	#DIV/0!	#DIV/0!	#DIV/0!	UPI00001377D3	TRBV12-3		T cell receptor beta variable 12-3
TRBV12-4	mRNA	1.45083	1.04454	1.02491	1.24738	1.38897	0.821645	0.474014	-0.283412	TRBV124	TRBV12-4		T cell receptor beta variable 12-4
SLC9B1P1	ncRNA	0	0	0	0	#DIV/0!	#DIV/0!	#DIV/0!	#DIV/0!	UPI000287A2C0	SLC9B1P1		solute carrier family 9, subfamily B (NHA1, cation proton antiporter 1), member 1 pseudogene 1
TRBV12-5	mRNA	0	0	0	0	#DIV/0!	#DIV/0!	#DIV/0!	#DIV/0!	UPI0000115AC0	TRBV12-5		T cell receptor beta variable 12-5
RASSF10	mRNA	0	0.0450142	0.231883	0.193521	0	1.19823	#NUM!	0.260908	NM_001080521.2	RASSF10	hsa:644943	Ras association (RalGDS/AF-6) domain family (N-terminal) member 10
MINOS1	mRNA	9.60259	10.6748	6.9703	8.11782	0.89956	0.858641	-0.152708	-0.219872	NR_033757.2	MINOS1	hsa:440574	mitochondrial inner membrane organizing system 1
LOC642550	ncRNA	0.141974	0	0	0	#DIV/0!	#DIV/0!	#DIV/0!	#DIV/0!	LOC642550	LOC642550		v-ral simian leukemia viral oncogene homolog A (ras related) pseudogene
RRP36	mRNA	42.0618	42.3229	108.472	114.13	0.993831	0.950431	-0.0089277	-0.0733467	NM_033112.2	RRP36	hsa:88745	ribosomal RNA processing 36 homolog (S. cerevisiae)
CKB	mRNA	1.72647	2.56884	40.1256	41.9185	0.672082	0.957228	-0.573292	-0.0630649	NM_001823.4	CKB	hsa:1152	creatine kinase, brain
PAIP2	mRNA	44.6947	51.1583	68.8983	73.483	0.873654	0.937608	-0.194867	-0.0929425	NR_109830.1	PAIP2	hsa:51247	poly(A) binding protein interacting protein 2
ZIM2	mRNA	0	0	0	0	#DIV/0!	#DIV/0!	#DIV/0!	#DIV/0!	NM_015363.4	ZIM2	hsa:23619	zinc finger, imprinted 2
PAIP1	mRNA	51.6462	53.7114	35.7105	35.1103	0.961551	1.01709	-0.0565653	0.024453	NM_183323.2	PAIP1	hsa:10605	poly(A) binding protein interacting protein 1
ZIM3	mRNA	0	0	0	0	#DIV/0!	#DIV/0!	#DIV/0!	#DIV/0!	NM_052882.1	ZIM3	hsa:114026	zinc finger, imprinted 3
BCHE	mRNA	0	0.0246166	0.398539	0.141106	0	2.82441	#NUM!	1.49795	NM_000055.2	BCHE	hsa:590	butyrylcholinesterase
HIPK4	mRNA	0.102659	0.0246367	0.145042	0.0706103	4.16691	2.05411	2.05898	1.03852	NM_144685	HIPK4	hsa:147746	homeodomain interacting protein kinase 4
AC020571.3	ncRNA	0.117846	0.0848443	0.124874	0.0607923	1.38897	2.05411	0.474014	1.03852	NM_020760	HECW2	hsa:57520	HECT, C2 and WW domain containing E3 ubiquitin protein ligase 2
CKM	mRNA	0	0	0.206169	0.150554	#DIV/0!	1.36941	#DIV/0!	0.453553	NM_001824.4	CKM	hsa:1158	creatine kinase, muscle
MCF2	mRNA	3.21131	3.0931	0	0.0895457	1.03822	0	0.0541106	#NUM!	NM_005369.4	MCF2	hsa:4168	MCF.2 cell line derived transforming sequence
MOCOS	mRNA	7.56911	8.39569	10.4984	8.53937	0.901547	1.22941	-0.149526	0.29797	NM_017947.2	MOCOS	hsa:55034	molybdenum cofactor sulfurase
G0S2	mRNA	0	0	92.4189	98.704	#DIV/0!	0.936324	#DIV/0!	-0.0949204	NM_015714.3	G0S2	hsa:50486	G0/G1 switch 2
RRP1B	mRNA	18.2262	17.0647	30.2544	31.7377	1.06807	0.953263	0.0950002	-0.0690542	NM_015056.2	RRP1B	hsa:23076	ribosomal RNA processing 1B
HIPK1	mRNA	9.53851	7.6133	14.4883	13.7293	1.25287	1.05528	0.325241	0.0776273	NM_198269.2	HIPK1	hsa:204851	homeodomain interacting protein kinase 1
HIPK3	mRNA	7.32663	5.88109	8.62106	7.18676	1.2458	1.19958	0.317067	0.262525	NM_005734.4	HIPK3	hsa:10114	homeodomain interacting protein kinase 3
HIPK2	mRNA	38.991	30.3375	20.2465	17.5979	1.28524	1.1505	0.362039	0.202264	NM_022740.4	HIPK2	hsa:28996	homeodomain interacting protein kinase 2
HERC2P10	miscRNA	0.263029	0	0.278716	0.814122	#DIV/0!	0.342352	#DIV/0!	-1.54645	NR_072991.1	HERC2P10	hsa:390561	hect domain and RLD 2 pseudogene 10
LOC100134868	ncRNA	0.647509	0.271938	0.743303	0.445367	2.38109	1.66897	1.25162	0.738955	NR_004846.2	LOC100134868	hsa:100134868	uncharacterized LOC100134868
FOSB	mRNA	0.666629	0.671923	7.91153	6.16707	0.99212	1.28287	-0.011413	0.359371	NM_006732.2	FOSB	hsa:2354	FBJ murine osteosarcoma viral oncogene homolog B
CLC	mRNA	0	0	0	0	#DIV/0!	#DIV/0!	#DIV/0!	#DIV/0!	NM_001828.5	CLC	hsa:1178	Charcot-Leyden crystal galectin
TMEM229A	mRNA	0	0	0	0	#DIV/0!	#DIV/0!	#DIV/0!	#DIV/0!	NM_001136002.1	TMEM229A	hsa:730130	transmembrane protein 229A
LOC100132202	mRNA	0	0	0	0	#DIV/0!	#DIV/0!	#DIV/0!	#DIV/0!	XP_006726624.1	LOC100132202	hsa:100132202	golgin subfamily A member 6-like protein 1-like
RNASEH2CP1	ncRNA	0	0	0	0	#DIV/0!	#DIV/0!	#DIV/0!	#DIV/0!	NR_002820.2	RNASEH2CP1		ribonuclease H2, subunit C pseudogene 1
RBMS1P1	ncRNA	0.379495	0.464475	1.72915	1.29206	0.81704	1.33829	-0.291521	0.420386	RBMS1P1	RBMS1P1		RNA binding motif, single stranded interacting protein 1 pseudogene 1
MSX2P1	miscRNA	0	0.0838239	0	0	0	#DIV/0!	#NUM!	#DIV/0!	NR_002307.1	MSX2P1	hsa:55545	msh homeobox 2 pseudogene 1
TMEM229B	mRNA	0.609489	0.760599	0.904175	1.13189	0.801328	0.798822	-0.319535	-0.324054	NM_182526.2	TMEM229B	hsa:161145	transmembrane protein 229B
LOC100506908	ncRNA	0.116053	0.0835534	0.122974	0.23947	1.38897	0.513528	0.474014	-0.961484	XR_432045.1	LOC100506908	hsa:100506908	uncharacterized LOC100506908
LOC100506901	ncRNA	0.568412	0.755507	0.972965	1.03756	0.752358	0.937747	-0.410509	-0.0927288	XR_938485.1	LL0XNC01-250H12.3	hsa:100506901	uncharacterized LOC100506901
LOC100421455	ncRNA	0	0	0	0	#DIV/0!	#DIV/0!	#DIV/0!	#DIV/0!	LOC100421455	EIF4EP4		eukaryotic translation initiation factor 4E pseudogene 4
DNM3OS	ncRNA	8.21453	6.52148	0	0	1.25961	#DIV/0!	0.332979	#DIV/0!	NR_038397.2	DNM3OS	hsa:100628315	DNM3 opposite strand/antisense RNA
CLU	mRNA	39.6979	42.0746	12.5573	11.5906	0.943513	1.0834	-0.0838855	0.115571	NR_038335.1	CLU	hsa:1191	clusterin
MT1DP	miscRNA	0	0	0	0.172104	#DIV/0!	0	#DIV/0!	#NUM!	NR_003658.2	MT1DP	hsa:326343	metallothionein 1D, pseudogene (functional)
LOC100288268	ncRNA	0	0	0	0	#DIV/0!	#DIV/0!	#DIV/0!	#DIV/0!	LOC100288268	LOC100288268		serine/arginine repetitive matrix protein 1-like
OIP5	mRNA	6.9922	8.45532	11.9411	11.4164	0.826958	1.04596	-0.274114	0.064827	NM_007280.1	OIP5	hsa:11339	Opa interacting protein 5
IFNA11P	ncRNA	0	0	0	0	#DIV/0!	#DIV/0!	#DIV/0!	#DIV/0!	IFNP11	IFNA11P		interferon, alpha 11, pseudogene
DIO1	mRNA	0.135333	0	0.0956027	0.0930842	#DIV/0!	1.02706	#DIV/0!	0.0385157	NM_213593.3	DIO1	hsa:1733	deiodinase, iodothyronine, type I
LOC100421465	ncRNA	0	0	0	0	#DIV/0!	#DIV/0!	#DIV/0!	#DIV/0!	LOC100421465	LOC100421465		ubiquitin-like modifier activating enzyme 2 pseudogene
DIO2	mRNA	7.80861	6.06746	0.33488	0.407572	1.28697	0.821645	0.363974	-0.283412	NM_013989.4	DIO2	hsa:1734	deiodinase, iodothyronine, type II
LOC642554	ncRNA	0	0	0	0	#DIV/0!	#DIV/0!	#DIV/0!	#DIV/0!	LOC642554	LOC642554		leucine rich repeat containing 59 pseudogene
DIO3	mRNA	0	0	0	0	#DIV/0!	#DIV/0!	#DIV/0!	#DIV/0!	NM_001362.3	DIO3	hsa:1735	deiodinase, iodothyronine, type III
FAM91A1	mRNA	18.7474	16.7072	39.7476	36.3437	1.12211	1.09366	0.166218	0.129163	NM_144963.2	FAM91A1	hsa:157769	family with sequence similarity 91, member A1
LOC100421468	ncRNA	0.399079	0.14366	0.5286	0.308805	2.77794	1.71176	1.47401	0.775481	LOC100421468	LOC100421468		ubiquitin-like modifier activating enzyme 2 pseudogene
MTNR1A	mRNA	0	0	0.160924	0.156685	#DIV/0!	1.02706	#DIV/0!	0.0385157	NM_005958.3	MTNR1A	hsa:4543	melatonin receptor 1A
MT1CP	ncRNA	0	0	0	0	#DIV/0!	#DIV/0!	#DIV/0!	#DIV/0!	MT1CP	MT1CP		metallothionein 1C, pseudogene
MTNR1B	mRNA	0	0	0	0	#DIV/0!	#DIV/0!	#DIV/0!	#DIV/0!	NM_005959.3	MTNR1B	hsa:4544	melatonin receptor 1B
TBCAP1	ncRNA	0	0.198714	0	0.142382	0	0	#NUM!	#NUM!	TBCAP1	TBCAP1		tubulin folding cofactor A pseudogene 1
TBCAP2	ncRNA	0	0	0	0	#DIV/0!	#DIV/0!	#DIV/0!	#DIV/0!	TBCAP2	TBCAP2		tubulin folding cofactor A pseudogene 2
TBCAP3	ncRNA	0	0	0.170001	0.331045	#DIV/0!	0.513528	#DIV/0!	-0.961484	TBCAP3	TBCAP3		tubulin folding cofactor A pseudogene 3
LOC100421462	ncRNA	0	0	0	0	#DIV/0!	#DIV/0!	#DIV/0!	#DIV/0!	LOC100421462	LOC100421462		trafficking protein particle complex 2-like pseudogene
IFNA12P	ncRNA	0	0	0	0	#DIV/0!	#DIV/0!	#DIV/0!	#DIV/0!	IFNWP12	IFNA12P		interferon, alpha 12, pseudogene
PMM2P2	ncRNA	0	0	0	0	#DIV/0!	#DIV/0!	#DIV/0!	#DIV/0!	PMM2P2	PMM2P2		phosphomannomutase 2 pseudogene 2
LOC100506929	ncRNA	0	0	0	0	#DIV/0!	#DIV/0!	#DIV/0!	#DIV/0!	XR_431375.1	LOC100506929	hsa:100506929	uncharacterized LOC100506929
OR7E62P	ncRNA	0	0	0.274839	0	#DIV/0!	#DIV/0!	#DIV/0!	#DIV/0!	PJCG9	OR7E62P		olfactory receptor, family 7, subfamily E, member 62 pseudogene
CNP	mRNA	15.1671	16.765	20.678	19.2924	0.904688	1.07183	-0.144507	0.10007	NM_033133.4	CNP	hsa:1267	2',3'-cyclic nucleotide 3' phosphodiesterase
PMM2P1	ncRNA	0	0	0	0	#DIV/0!	#DIV/0!	#DIV/0!	#DIV/0!	PMM2P1	PMM2P1		phosphomannomutase 2 pseudogene 1
LOC100421476	ncRNA	0	0.118449	0	0.339483	0	0	#NUM!	#NUM!	LOC100421476	LOC100421476		family with sequence similarity 71, member A pseudogene
LOC100421478	ncRNA	0	0	0	0	#DIV/0!	#DIV/0!	#DIV/0!	#DIV/0!
EDRF1-AS1	ncRNA	1.34429	1.53241	0.356117	0.346735	0.877243	1.02706	-0.188951	0.0385157	NR_120633.1	EDRF1-AS1	hsa:101927983	EDRF1 antisense RNA 1
RP11-72L22.1	ncRNA	0.113849	0	0.120638	0.0587302	#DIV/0!	2.05411	#DIV/0!	1.03852
LOC642590	ncRNA	1.00607	0.977845	0.746251	0.726592	1.02887	1.02706	0.0410545	0.0385157	LOC642590	LOC642590		spermine synthase pseudogene
LOC100421472	ncRNA	0	0	0	0	#DIV/0!	#DIV/0!	#DIV/0!	#DIV/0!	LOC100421472	LOC100421472		mitochondrial fission regulator 2 pseudogene
LOC100421471	ncRNA	0	0	0	0	#DIV/0!	#DIV/0!	#DIV/0!	#DIV/0!	LOC100421471	LOC100421471		non-SMC element 4 homolog A (S. cerevisiae) pseudogene
LOC100421474	ncRNA	0	0	0	0	#DIV/0!	#DIV/0!	#DIV/0!	#DIV/0!	LOC100421474	LOC100421474		family with sequence similarity 49, member B pseudogene
CD300LB	mRNA	0	0.0263335	0.0387579	0	0	#DIV/0!	#NUM!	#DIV/0!	NM_174892.3	CD300LB	hsa:124599	CD300 molecule-like family member b
CD300LD	mRNA	0	0	0	0	#DIV/0!	#DIV/0!	#DIV/0!	#DIV/0!	NM_001115152.1	CD300LD	hsa:100131439	CD300 molecule-like family member d
LOC100506922	mRNA	5.33275	3.79076	1.85975	1.39289	1.40678	1.33517	0.492392	0.417027	XP_005276276.1	LOC100506922	hsa:100506922	basic proline-rich protein-like
CD300LF	mRNA	0	0	0	0.0869596	#DIV/0!	0	#DIV/0!	#NUM!	NR_110298.1	CD300LF	hsa:146722	CD300 molecule-like family member f
CD300LG	mRNA	0	0	0	0	#DIV/0!	#DIV/0!	#DIV/0!	#DIV/0!	NM_145273.3	CD300LG	hsa:146894	CD300 molecule-like family member g
MCL1	mRNA	142.733	141.181	120.274	120.581	1.01099	0.997454	0.0157718	-0.00367737	NM_182763.2	MCL1	hsa:4170	myeloid cell leukemia 1
LOC400026	ncRNA	0	0	0	0	#DIV/0!	#DIV/0!	#DIV/0!	#DIV/0!	LOC400026	LOC400026		protein-kinase, interferon-inducible double stranded RNA dependent inhibitor, repressor of (P58 repressor) pseudogene
SRSF10P1	ncRNA	0	0	0	0	#DIV/0!	#DIV/0!	#DIV/0!	#DIV/0!	SRSF10P1	SRSF10P1		serine/arginine-rich splicing factor 10 pseudogene 1
SRSF10P2	ncRNA	0	0	0	0	#DIV/0!	#DIV/0!	#DIV/0!	#DIV/0!	SRSF10P2	SRSF10P2		serine/arginine-rich splicing factor 10 pseudogene 2
TCEANC	mRNA	0.978581	1.04674	0.0888809	0.0288465	0.934883	3.08117	-0.0971428	1.62348	NM_152634.3	TCEANC	hsa:170082	transcription elongation factor A (SII) N-terminal and central domain containing
LOC642579	ncRNA	0	0	0	0	#DIV/0!	#DIV/0!	#DIV/0!	#DIV/0!	LOC642579	LOC642579		tripartite motif containing 64B pseudogene
BCL9	mRNA	2.40193	2.34758	5.81551	5.3162	1.02315	1.09392	0.0330171	0.12951	NM_004326.3	BCL9	hsa:607	B-cell CLL/lymphoma 9
UBOX5	mRNA	2.83872	3.01698	2.4146	2.29122	0.940914	1.05385	-0.087865	0.0756687	NM_199415.2	UBOX5	hsa:22888	U-box domain containing 5
OR6C64P	ncRNA	0	0	0	0	#DIV/0!	#DIV/0!	#DIV/0!	#DIV/0!	OR6C64P	OR6C64P		olfactory receptor, family 6, subfamily C, member 64 pseudogene
BCL6	mRNA	15.9382	15.7867	5.26486	4.8755	1.0096	1.07986	0.0137827	0.110846	NM_138931.1	BCL6	hsa:604	B-cell CLL/lymphoma 6
LOC100421483	ncRNA	0	0.0821893	0	0	0	#DIV/0!	#NUM!	#DIV/0!	LOC100421483	LOC100421483		transforming growth factor, beta receptor 1 pseudogene
LOC100421482	ncRNA	0	0	0	0	#DIV/0!	#DIV/0!	#DIV/0!	#DIV/0!	LOC100421482	LOC100421482		DnaJ (Hsp40) homolog, subfamily C, member 2 pseudogene
CPD	mRNA	20.849	18.2436	29.9973	26.3831	1.14281	1.13699	0.192585	0.185222	NM_001304.4	CPD	hsa:1362	carboxypeptidase D
BCL3	mRNA	5.14287	7.17707	8.28637	8.57687	0.71657	0.96613	-0.48082	-0.0497115	NM_005178.4	BCL3	hsa:602	B-cell CLL/lymphoma 3
GLUD1P3	miscRNA	1.85588	1.81123	1.4203	1.34033	1.02465	1.05966	0.0351296	0.0836036	NR_048575.1	GLUD1P3	hsa:2749	glutamate dehydrogenase 1 pseudogene 3
BCL2	mRNA	3.16652	3.16376	1.58867	1.48014	1.00087	1.07332	0.00126086	0.102081	NM_000657.2	BCL2	hsa:596	B-cell CLL/lymphoma 2
CPE	mRNA	1.07129	0.522484	16.7714	18.041	2.05038	0.929628	1.03589	-0.105274	NM_001873.2	CPE	hsa:1363	carboxypeptidase E
LOC400036	ncRNA	0	0	0	0	#DIV/0!	#DIV/0!	#DIV/0!	#DIV/0!	LOC400036	LOC400036		DEAD (Asp-Glu-Ala-Asp) box polypeptide 23 pseudogene
GLUD1P4	ncRNA	0	0	0	0	#DIV/0!	#DIV/0!	#DIV/0!	#DIV/0!	GLUDP4	GLUD1P4		glutamate dehydrogenase 1 pseudogene 4
GLUD1P5	ncRNA	0	0	0	0	#DIV/0!	#DIV/0!	#DIV/0!	#DIV/0!	GLUDP5	GLUD1P5		glutamate dehydrogenase 1 pseudogene 5
LOC100506911	ncRNA	0	0	0	0	#DIV/0!	#DIV/0!	#DIV/0!	#DIV/0!	LOC100506911	LOC100506911	hsa:100506911	chromosome 6 open reading frame 35 pseudogene
GLUD1P7	miscRNA	0.0456137	0.0820999	0.0483341	0.141182	0.555587	0.342352	-0.847914	-1.54645	NR_048574.2	GLUD1P7	hsa:414212	glutamate dehydrogenase 1 pseudogene 7
OR51H2P	ncRNA	0	0	0	0	#DIV/0!	#DIV/0!	#DIV/0!	#DIV/0!	OR51H2P	OR51H2P		olfactory receptor, family 51, subfamily H, member 2 pseudogene
LOC100134822	miscRNA	0.483959	0.0871076	3.58975	3.68243	5.55587	0.974833	2.47401	-0.0367724	XR_948985.1	LOC100134822	hsa:100134822	uncharacterized LOC100134822
GLUD1P8	ncRNA	0	0.00991614	0	0	0	#DIV/0!	#NUM!	#DIV/0!	GLUDP8	GLUD1P8		glutamate dehydrogenase 1 pseudogene 8
GLUD1P9	ncRNA	0	0	0	0	#DIV/0!	#DIV/0!	#DIV/0!	#DIV/0!	GLUD1P9	GLUD1P9		glutamate dehydrogenase 1 pseudogene 9
OSCP1	mRNA	2.76189	3.22129	0.936516	1.1968	0.857388	0.782519	-0.22198	-0.353802	NM_206837.2	OSCP1	hsa:127700	organic solute carrier partner 1
LOC100421417	ncRNA	0	0	0	0	#DIV/0!	#DIV/0!	#DIV/0!	#DIV/0!	LOC100421417	LOC100421417		ATPase, H+/K+ exchanging, beta polypeptide pseudogene
CPM	mRNA	0	0.0090582	1.50651	1.86922	0	0.805954	#NUM!	-0.31123	NM_198320.3	CPM	hsa:1368	carboxypeptidase M
CPP	ncRNA	0	0	0.0336146	0.0981871	#DIV/0!	0.342352	#DIV/0!	-1.54645	CPP	CPP		ceruloplasmin (ferroxidase) pseudogene
RPL36AP55	ncRNA	0	0	0.0934916	0	#DIV/0!	#DIV/0!	#DIV/0!	#DIV/0!	RPL36AP55	RPL36AP55		ribosomal protein L36a pseudogene 55
CPO	mRNA	0	0.149899	0.220622	0.0716032	0	3.08117	#NUM!	1.62348	NM_173077.2	CPO	hsa:130749	carboxypeptidase O
LOC100421419	ncRNA	1.33553	0.919724	0.553768	0.599088	1.4521	0.924351	0.538144	-0.113487	LOC100421419	LOC100421419		protein phosphatase 4, regulatory subunit 2 pseudogene
MCM7	mRNA	85.1847	91.1913	148.655	153.606	0.934131	0.967767	-0.0983028	-0.0472679	NM_182776.2	MCM7	hsa:4176	minichromosome maintenance complex component 7
LOC100506946	ncRNA	0	0	0	0	#DIV/0!	#DIV/0!	#DIV/0!	#DIV/0!	LOC100506946	LOC100506946	hsa:100506946	peptidylprolyl isomerase A (cyclophilin A) pseudogene
CPQ	mRNA	5.99926	5.87894	2.2956	1.84828	1.02047	1.24202	0.029229	0.312691	NM_016134.3	CPQ	hsa:10404	carboxypeptidase Q
COL14A1	mRNA	0.0108927	0.00784228	0	0.112383	1.38897	0	0.474014	#NUM!	NM_021110.2	COL14A1	hsa:7373	collagen, type XIV, alpha 1
MCM8	mRNA	16.6062	13.531	28.3076	28.1488	1.22727	1.00564	0.295456	0.00811746	NM_182802.2	MCM8	hsa:84515	minichromosome maintenance complex component 8
MCM9	mRNA	2.48831	2.50556	2.54451	2.76473	0.993112	0.920349	-0.00997099	-0.119746	NM_153255.4	MCM9	hsa:254394	minichromosome maintenance complex component 9
LOC100421411	ncRNA	0	0	0	0	#DIV/0!	#DIV/0!	#DIV/0!	#DIV/0!
CPZ	mRNA	0.363374	0.190265	0	0	1.90983	#DIV/0!	0.933445	#DIV/0!	NM_003652.3	CPZ	hsa:8532	carboxypeptidase Z
LOC100421414	ncRNA	0	0	0	0	#DIV/0!	#DIV/0!	#DIV/0!	#DIV/0!	LOC100421414	LOC100421414		glial cells missing homolog 1 (Drosophila) pseudogene
KBTBD13	mRNA	0	0.0193433	0.0284696	0	0	#DIV/0!	#NUM!	#DIV/0!	NM_001101362.2	KBTBD13	hsa:390594	kelch repeat and BTB (POZ) domain containing 13
KBTBD12	mRNA	0	0	0	0	#DIV/0!	#DIV/0!	#DIV/0!	#DIV/0!	NM_207335.2	KBTBD12	hsa:166348	kelch repeat and BTB (POZ) domain containing 12
SRIP1	ncRNA	0	0	0	0	#DIV/0!	#DIV/0!	#DIV/0!	#DIV/0!	SRIP1	SRIP1		sorcin pseudogene 1
OR51H1P	ncRNA	0	0	0	0	#DIV/0!	#DIV/0!	#DIV/0!	#DIV/0!	UPI0000061F03	OR51H1		olfactory receptor, family 51, subfamily H, member 1
SRIP2	ncRNA	0	0	0	0	#DIV/0!	#DIV/0!	#DIV/0!	#DIV/0!	SRIP2	SRIP2		sorcin pseudogene 2
SRIP3	ncRNA	0	0	0	0	#DIV/0!	#DIV/0!	#DIV/0!	#DIV/0!	SRIP3	SRIP3		sorcin pseudogene 3
CEP170B	mRNA	19.6345	18.0011	9.81264	9.87692	1.09074	0.993493	0.125303	-0.00941875	NM_015005.2	CEP170B	hsa:283638	centrosomal protein 170B
LOC100506943	ncRNA	0	0	0	0	#DIV/0!	#DIV/0!	#DIV/0!	#DIV/0!	LOC100506943	LOC100506943		uncharacterized LOC100506943
LOC100506944	mRNA	0	0	0	0	#DIV/0!	#DIV/0!	#DIV/0!	#DIV/0!	XR_941037.1	LOC100506944	hsa:100506944	chitinase-like protein PB1E7.04c-like
TCEB3C	mRNA	0	0	0	0	#DIV/0!	#DIV/0!	#DIV/0!	#DIV/0!	NM_145653.3	TCEB3C	hsa:162699	transcription elongation factor B polypeptide 3C (elongin A3)
OIT3	mRNA	0	0	0.0707886	0	#DIV/0!	#DIV/0!	#DIV/0!	#DIV/0!	NR_130125.1	OIT3	hsa:170392	oncoprotein induced transcript 3
TCEB3B	mRNA	0	0	0	0	#DIV/0!	#DIV/0!	#DIV/0!	#DIV/0!	NM_016427.2	TCEB3B	hsa:51224	transcription elongation factor B polypeptide 3B (elongin A2)
DPRXP5	ncRNA	0	0	0	0	#DIV/0!	#DIV/0!	#DIV/0!	#DIV/0!	DPRXP5	DPRXP5		divergent-paired related homeobox pseudogene 5
DPRXP4	miscRNA	0.250467	0.63114	0.132702	0.387619	0.396848	0.342352	-1.33334	-1.54645	NR_002221.1	DPRXP4	hsa:503645	divergent-paired related homeobox pseudogene 4
CR2	mRNA	0.0201214	0.0144866	0	0	1.38897	#DIV/0!	0.474014	#DIV/0!	NM_001877.4	CR2	hsa:1380	complement component (3d/Epstein Barr virus) receptor 2
DPRXP3	ncRNA	0.262618	0	0	0	#DIV/0!	#DIV/0!	#DIV/0!	#DIV/0!	DPRXP3	DPRXP3		divergent-paired related homeobox pseudogene 3
CR1	mRNA	0.00841926	0	0	0	#DIV/0!	#DIV/0!	#DIV/0!	#DIV/0!	NM_000651.4	CR1	hsa:1378	complement component (3b/4b) receptor 1 (Knops blood group)
DPRXP2	ncRNA	0	0	0	0	#DIV/0!	#DIV/0!	#DIV/0!	#DIV/0!	DPRXP2	DPRXP2		divergent-paired related homeobox pseudogene 2
GGPS1	mRNA	11.4337	11.4902	5.74227	5.37596	0.995082	1.06814	-0.00711283	0.0950993	NR_036605.1	GGPS1	hsa:9453	geranylgeranyl diphosphate synthase 1
DPRXP1	ncRNA	0	0	0	0	#DIV/0!	#DIV/0!	#DIV/0!	#DIV/0!	DPRXP1	DPRXP1		divergent-paired related homeobox pseudogene 1
SGIP1	mRNA	0.275806	0.231664	0	0	1.19054	#DIV/0!	0.251621	#DIV/0!	NM_032291	SGIP1	hsa:84251	SH3-domain GRB2-like (endophilin) interacting protein 1
DIS3	mRNA	9.72586	9.46138	16.4754	15.6523	1.02795	1.05258	0.0397755	0.0739338	NM_014953.4	DIS3	hsa:22894	DIS3 exosome endoribonuclease and 3'-5' exoribonuclease
LOC100506937	ncRNA	0	0	0	0	#DIV/0!	#DIV/0!	#DIV/0!	#DIV/0!	XR_250279.1	LOC100506937	hsa:100506937	uncharacterized LOC100506937
HMGN2P19	ncRNA	0	0	0	0	#DIV/0!	#DIV/0!	#DIV/0!	#DIV/0!	HMGN2P19	HMGN2P19		high mobility group nucleosomal binding domain 2 pseudogene 19
HMGN2P18	ncRNA	0	0	0	0	#DIV/0!	#DIV/0!	#DIV/0!	#DIV/0!	HMGN2P18	HMGN2P18		high mobility group nucleosomal binding domain 2 pseudogene 18
DPRXP7	ncRNA	0	0	0	0	#DIV/0!	#DIV/0!	#DIV/0!	#DIV/0!	DPRXP7	DPRXP7		divergent-paired related homeobox pseudogene 7
HMGN2P17	ncRNA	0	0	0	0.145127	#DIV/0!	0	#DIV/0!	#NUM!	HMGN2P17	HMGN2P17		high mobility group nucleosomal binding domain 2 pseudogene 17
DPRXP6	ncRNA	0	0	0	0	#DIV/0!	#DIV/0!	#DIV/0!	#DIV/0!	DPRXP6	DPRXP6		divergent-paired related homeobox pseudogene 6
HMGN2P16	ncRNA	0	0	0	0	#DIV/0!	#DIV/0!	#DIV/0!	#DIV/0!	HMGN2P16	HMGN2P16		high mobility group nucleosomal binding domain 2 pseudogene 16
OR6C66P	ncRNA	0	0	0	0	#DIV/0!	#DIV/0!	#DIV/0!	#DIV/0!	OR6C66P	OR6C66P		olfactory receptor, family 6, subfamily C, member 66 pseudogene
HMGN2P15	ncRNA	0	0	0	0	#DIV/0!	#DIV/0!	#DIV/0!	#DIV/0!	HMGN2P15	HMGN2P15		high mobility group nucleosomal binding domain 2 pseudogene 15
HMGN2P14	ncRNA	0	0	0	0	#DIV/0!	#DIV/0!	#DIV/0!	#DIV/0!	HMGN2P14	HMGN2P14		high mobility group nucleosomal binding domain 2 pseudogene14
HMGN2P13	ncRNA	0	0	0	0	#DIV/0!	#DIV/0!	#DIV/0!	#DIV/0!	HMGN2P13	HMGN2P13		high mobility group nucleosomal binding domain 2 pseudogene 13
SAPCD2	mRNA	28.0418	28.4315	27.325	26.5148	0.986291	1.03056	-0.019915	0.0434229	NM_178448.3	SAPCD2	hsa:89958	suppressor APC domain containing 2
SAPCD1	mRNA	6.13726	6.13324	3.20311	3.59126	1.00065	0.891918	0.000944238	-0.165018	NM_001039651.1	SAPCD1	hsa:401251	suppressor APC domain containing 1
HMGN2P11	ncRNA	0	0	0	0	#DIV/0!	#DIV/0!	#DIV/0!	#DIV/0!	HMGN2P11	HMGN2P11		high mobility group nucleosomal binding domain 2 pseudogene 11
HMGN2P10	ncRNA	0	0	0	0	#DIV/0!	#DIV/0!	#DIV/0!	#DIV/0!	HMGN2P10	HMGN2P10		high mobility group nucleosomal binding domain 2 pseudogene10
LOC100288233	ncRNA	0	0	0	0	#DIV/0!	#DIV/0!	#DIV/0!	#DIV/0!	LOC100288233	LOC100288233		ribosomal protein L23 pseudogene
XCL2	mRNA	0	0	0	0	#DIV/0!	#DIV/0!	#DIV/0!	#DIV/0!	NM_003175.3	XCL2	hsa:6846	chemokine (C motif) ligand 2
MCM3	mRNA	71.6133	71.8771	109.42	109.748	0.996331	0.997005	-0.00530288	-0.00432728	NM_002388.4	MCM3	hsa:4172	minichromosome maintenance complex component 3
CRH	mRNA	0	0	0	0	#DIV/0!	#DIV/0!	#DIV/0!	#DIV/0!	NM_000756.2	CRH	hsa:1392	corticotropin releasing hormone
ST20-MTHFS	mRNA	1.21337	1.24418	0.779233	0.910446	0.975233	0.855881	-0.0361809	-0.224519	NM_001199760.1	ST20-MTHFS	hsa:100528021	ST20-MTHFS readthrough
XCL1	mRNA	0	0	0.0650406	0.189982	#DIV/0!	0.342352	#DIV/0!	-1.54645	NM_002995.2	XCL1	hsa:6375	chemokine (C motif) ligand 1
MCM4	mRNA	64.0592	55.6217	54.9707	55.1809	1.15169	0.99619	0.203757	-0.00550761	NM_182746.2	MCM4	hsa:4173	minichromosome maintenance complex component 4
MCM5	mRNA	63.7042	62.4259	48.5062	53.9947	1.02048	0.898351	0.0292442	-0.154649	NM_006739.3	MCM5	hsa:4174	minichromosome maintenance complex component 5
IGKV3D-7	mRNA	0	0	0	0	#DIV/0!	#DIV/0!	#DIV/0!	#DIV/0!	L25	IGKV3D-7		immunoglobulin kappa variable 3D-7
MCM6	mRNA	40.9894	42.288	32.5168	34.5176	0.969291	0.942035	-0.0449975	-0.0861468	NM_005915.5	MCM6	hsa:4175	minichromosome maintenance complex component 6
CRK	mRNA	14.7519	14.1048	46.8676	45.7403	1.04588	1.02465	0.0647127	0.0351251	NM_016823.3	CRK	hsa:1398	v-crk avian sarcoma virus CT10 oncogene homolog
MCM2	mRNA	61.0337	60.5469	49.8426	51.2942	1.00804	0.9717	0.0115521	-0.0414166	NR_073375.1	MCM2	hsa:4171	minichromosome maintenance complex component 2
CRP	mRNA	0	0	0	0	#DIV/0!	#DIV/0!	#DIV/0!	#DIV/0!	NM_000567.2	CRP	hsa:1401	C-reactive protein, pentraxin-related
RPL36AP35	ncRNA	0	0	0	0	#DIV/0!	#DIV/0!	#DIV/0!	#DIV/0!	RPL36AP35	RPL36AP35		ribosomal protein L36a pseudogene 35
RPL36AP36	ncRNA	0	0	0	0.218056	#DIV/0!	0	#DIV/0!	#NUM!	RPL36AP36	RPL36AP36		ribosomal protein L36a pseudogene 36
RPL36AP33	ncRNA	0	0.151782	0.67018	0	0	#DIV/0!	#NUM!	#DIV/0!	UPI0000E573A7	RPL36AP33		ribosomal protein L36a pseudogene 33
RPL36AP34	ncRNA	0	0	0	0	#DIV/0!	#DIV/0!	#DIV/0!	#DIV/0!	RPL36AP34	RPL36AP34		ribosomal protein L36a pseudogene 34
RPL36AP39	ncRNA	0	0	0.449043	0	#DIV/0!	#DIV/0!	#DIV/0!	#DIV/0!	RPL36AP39	RPL36AP39		ribosomal protein L36a pseudogene 39
LOC402634	ncRNA	0	0	0	0	#DIV/0!	#DIV/0!	#DIV/0!	#DIV/0!	UPI0000252237	LOC402634		neugrin, neurite outgrowth associated pseudogene
RPL36AP37	ncRNA	243.248	255.141	291.31	341.903	0.953384	0.852026	-0.0688704	-0.231031	RPL36AP37	RPL36AP37		ribosomal protein L36a pseudogene 37
RP11-64I17.1	ncRNA	0	0	0	0	#DIV/0!	#DIV/0!	#DIV/0!	#DIV/0!
RPL36AP38	ncRNA	0	0	0	0	#DIV/0!	#DIV/0!	#DIV/0!	#DIV/0!	RPL36AP38	RPL36AP38		ribosomal protein L36a pseudogene 38
CRX	mRNA	0	0	0	0	#DIV/0!	#DIV/0!	#DIV/0!	#DIV/0!	NM_000554.4	CRX	hsa:1406	cone-rod homeobox
LOC100288241	ncRNA	0	0	0	0	#DIV/0!	#DIV/0!	#DIV/0!	#DIV/0!	LOC100288241	LOC100288241		protein (peptidylprolyl cis/trans isomerase) NIMA-interacting, 4 (parvulin) pseudogene
C1RL-AS1	ncRNA	2.70563	2.37191	1.58528	1.19869	1.1407	1.32251	0.189918	0.40328	NR_026947.1	C1RL-AS1	hsa:283314	C1RL antisense RNA 1
LOC100421438	ncRNA	0.22894	0.412068	0	0.236203	0.555587	0	-0.847914	#NUM!	LOC100421438	LOC100421438		DnaJ (Hsp40) homolog, subfamily C, member 8 pseudogene
HMGN2P29	ncRNA	0	0	0	0	#DIV/0!	#DIV/0!	#DIV/0!	#DIV/0!	HMGN2P29	HMGN2P29		high mobility group nucleosomal binding domain 2 pseudogene 29
LOC100421437	ncRNA	0	0	0	0	#DIV/0!	#DIV/0!	#DIV/0!	#DIV/0!	LOC100421437	LOC100421437		DnaJ (Hsp40) homolog, subfamily B, member 7 pseudogene
HMGN2P28	ncRNA	0.146689	0.158416	0.155438	0.0756716	0.925979	2.05411	-0.110949	1.03852	HMGN2P28	HMGN2P28		high mobility group nucleosomal binding domain 2 pseudogene 28
HMGN2P27	ncRNA	0	0	0	0	#DIV/0!	#DIV/0!	#DIV/0!	#DIV/0!	HMGN2P27	HMGN2P27		high mobility group nucleosomal binding domain 2 pseudogene 27
HMGN2P26	ncRNA	0	0	0	0	#DIV/0!	#DIV/0!	#DIV/0!	#DIV/0!	HMGN2P26	HMGN2P26		high mobility group nucleosomal binding domain 2 pseudogene 26
STOX2	mRNA	0.127587	0.0852958	0.241421	0.131634	1.49581	1.83403	0.580929	0.875017	NM_020225.1	STOX2	hsa:56977	storkhead box 2
HMGN2P25	ncRNA	0	0	0	0	#DIV/0!	#DIV/0!	#DIV/0!	#DIV/0!	HMGN2P25	HMGN2P25		high mobility group nucleosomal binding domain 2 pseudogene 25
HMGN2P24	ncRNA	0	0	0	0	#DIV/0!	#DIV/0!	#DIV/0!	#DIV/0!	HMGN2P24	HMGN2P24		high mobility group nucleosomal binding domain 2 pseudogene 24
HMGN2P23	ncRNA	0	0	0	0	#DIV/0!	#DIV/0!	#DIV/0!	#DIV/0!	HMGN2P23	HMGN2P23		high mobility group nucleosomal binding domain 2 pseudogene 23
HMGN2P22	ncRNA	0	0	0	0	#DIV/0!	#DIV/0!	#DIV/0!	#DIV/0!	HMGN2P22	HMGN2P22		high mobility group nucleosomal binding domain 2 pseudogene 22
HMGN2P21	ncRNA	0	0	0	0	#DIV/0!	#DIV/0!	#DIV/0!	#DIV/0!	HMGN2P21	HMGN2P21		high mobility group nucleosomal binding domain 2 pseudogene 21
HMGN2P20	ncRNA	0	0	0	0	#DIV/0!	#DIV/0!	#DIV/0!	#DIV/0!	HMGN2P20	HMGN2P20	hsa:646049	high mobility group nucleosomal binding domain 2 pseudogene 20
IL21R	mRNA	0.285853	0.290545	0	0	0.983853	#DIV/0!	-0.0234858	#DIV/0!	NM_181079.4	IL21R	hsa:50615	interleukin 21 receptor
LOC402641	ncRNA	0	0	0	0	#DIV/0!	#DIV/0!	#DIV/0!	#DIV/0!	LOC402641	LOC402641		v-ral simian leukemia viral oncogene homolog A (ras related) pseudogene
CSK	mRNA	26.1825	27.8014	26.9003	27.1395	0.941767	0.991187	-0.0865581	-0.0127703	NM_004383.2	CSK	hsa:1445	c-src tyrosine kinase
BCO2	mRNA	0.547466	0.705326	0.335857	0.386465	0.776188	0.869048	-0.365521	-0.202492	NM_031938.5	BCO2	hsa:83875	beta-carotene oxygenase 2
RPL36AP42	ncRNA	57.4914	61.368	99.4951	124.585	0.93683	0.798612	-0.0941404	-0.324433	RPL36AP42	RPL36AP42		ribosomal protein L36a pseudogene 42
DKFZp434L192	ncRNA	0	0	0	0	#DIV/0!	#DIV/0!	#DIV/0!	#DIV/0!	NR_026929.1	DKFZp434L192	hsa:222029	uncharacterized protein DKFZp434L192
RPL36AP43	ncRNA	2.73379	1.21121	0.222833	0	2.25707	#DIV/0!	1.17445	#DIV/0!	RPL36AP43	RPL36AP43		ribosomal protein L36a pseudogene 43
STOX1	mRNA	0.0923062	0.0664567	0.293434	0.476173	1.38897	0.616234	0.474014	-0.69845	NM_152709.4	STOX1	hsa:219736	storkhead box 1
RPL36AP40	ncRNA	0	0	0	0	#DIV/0!	#DIV/0!	#DIV/0!	#DIV/0!	RPL36AP40	RPL36AP40		ribosomal protein L36a pseudogene 40
RPL36AP41	ncRNA	0	0	0	0	#DIV/0!	#DIV/0!	#DIV/0!	#DIV/0!	RPL36AP41	RPL36AP41		ribosomal protein L36a pseudogene 41
RPL36AP46	ncRNA	0	0	0	0	#DIV/0!	#DIV/0!	#DIV/0!	#DIV/0!	RPL36AP46	RPL36AP46		ribosomal protein L36a pseudogene 46
SLC35A2	mRNA	7.01548	7.39749	10.9535	11.2414	0.948359	0.974387	-0.0764946	-0.0374331	NM_005660.2	SLC35A2	hsa:7355	solute carrier family 35 (UDP-galactose transporter), member A2
SLC35A1	mRNA	11.974	14.0722	5.0846	5.76819	0.8509	0.88149	-0.232939	-0.181985	NM_006416.4	SLC35A1	hsa:10559	solute carrier family 35 (CMP-sialic acid transporter), member A1
RPL36AP47	ncRNA	0	0	0	0	#DIV/0!	#DIV/0!	#DIV/0!	#DIV/0!	RPL36AP47	RPL36AP47		ribosomal protein L36a pseudogene 47
SLC35A4	mRNA	39.8847	40.2879	45.6097	48.6437	0.989993	0.937628	-0.0145101	-0.0929129	NM_080670	SLC35A4	hsa:113829	solute carrier family 35, member A4
RPL36AP44	ncRNA	0.21296	0.153323	2.03095	1.3183	1.38897	1.54058	0.474014	0.623478	RPL36AP44	RPL36AP44		ribosomal protein L36a pseudogene 44
SLC35A3	mRNA	5.87187	5.66753	7.97818	6.70672	1.03605	1.18958	0.0510999	0.250452	NM_012243.2	SLC35A3	hsa:23443	solute carrier family 35 (UDP-N-acetylglucosamine (UDP-GlcNAc) transporter), member A3
RPL36AP45	ncRNA	0	0.189966	0	0	0	#DIV/0!	#NUM!	#DIV/0!	RPL36AP45	RPL36AP45		ribosomal protein L36a pseudogene 45
PEX12P1	ncRNA	0	0	0	0	#DIV/0!	#DIV/0!	#DIV/0!	#DIV/0!	PEX12P1	PEX12P1		peroxisomal biogenesis factor 12 pseudogene 1
RPL36AP48	ncRNA	0	0	0	0	#DIV/0!	#DIV/0!	#DIV/0!	#DIV/0!	RPL36AP48	RPL36AP48		ribosomal protein L36a pseudogene 48
LOC402644	ncRNA	0	0	0	0	#DIV/0!	#DIV/0!	#DIV/0!	#DIV/0!	NM_001126493.1	LOC402644		peptidylprolyl isomerase A (cyclophilin A) pseudogene
RPL36AP49	ncRNA	0	0.148062	0	0	0	#DIV/0!	#NUM!	#DIV/0!	RPL36AP49	RPL36AP49		ribosomal protein L36a pseudogene 49
LOC100421444	ncRNA	0	0	0	0	#DIV/0!	#DIV/0!	#DIV/0!	#DIV/0!	LOC100421444	LOC100421444		glucosamine-phosphate N-acetyltransferase 1 pseudogene
OR6C69P	ncRNA	0	0	0	0	#DIV/0!	#DIV/0!	#DIV/0!	#DIV/0!	OR6C69P	OR6C69P		olfactory receptor, family 6, subfamily C, member 69 pseudogene
LOC100421446	ncRNA	0	0	0	0	#DIV/0!	#DIV/0!	#DIV/0!	#DIV/0!	LOC100421446	LOC100421446		Wolf-Hirschhorn syndrome candidate 1-like 1 pseudogene
KBTBD11	mRNA	0.756584	0.571498	0.0919991	0.076779	1.32386	1.19823	0.404751	0.260908	NM_014867.2	KBTBD11	hsa:9920	kelch repeat and BTB (POZ) domain containing 11
CPPED1	mRNA	0.641966	0.796539	2.76443	3.28348	0.805945	0.841922	-0.311247	-0.248242	NM_018340.2	CPPED1	hsa:55313	calcineurin-like phosphoesterase domain containing 1
HMGN2P39	ncRNA	0	0	0	0	#DIV/0!	#DIV/0!	#DIV/0!	#DIV/0!	HMGN2P39	HMGN2P39		high mobility group nucleosomal binding domain 2 pseudogene 39
MAB21L3	mRNA	0.0519705	0.0935415	0	0	0.555587	#DIV/0!	-0.847914	#DIV/0!	NM_152367.2	MAB21L3	hsa:126868	mab-21-like 3 (C. elegans)
HMGN2P38	ncRNA	0	0	0	0	#DIV/0!	#DIV/0!	#DIV/0!	#DIV/0!	HMGN2P38	HMGN2P38		high mobility group nucleosomal binding domain 2 pseudogene 38
ASXL1	mRNA	20.9276	21.6554	29.4137	27.8857	0.966392	1.05479	-0.0493195	0.0769593	NM_015338.5	ASXL1	hsa:171023	additional sex combs like transcriptional regulator 1
HMGN2P37	ncRNA	0	0	0	0	#DIV/0!	#DIV/0!	#DIV/0!	#DIV/0!	HMGN2P37	HMGN2P37		high mobility group nucleosomal binding domain 2 pseudogene 37
HMGN2P36	ncRNA	0	0	0	0	#DIV/0!	#DIV/0!	#DIV/0!	#DIV/0!	HMGN2P36	HMGN2P36		high mobility group nucleosomal binding domain 2 pseudogene 36
HMGN2P35	ncRNA	0	0	0	0	#DIV/0!	#DIV/0!	#DIV/0!	#DIV/0!	HMGN2P35	HMGN2P35		high mobility group nucleosomal binding domain 2 pseudogene 35
HMGN2P34	ncRNA	0	0	0	0	#DIV/0!	#DIV/0!	#DIV/0!	#DIV/0!	HMGN2P34	HMGN2P34		high mobility group nucleosomal binding domain 2 pseudogene 34
HMGN2P33	ncRNA	0	0	0	0	#DIV/0!	#DIV/0!	#DIV/0!	#DIV/0!	HMGN2P33	HMGN2P33		high mobility group nucleosomal binding domain 2 pseudogene 33
CTH	mRNA	4.70503	5.75863	4.7779	3.96434	0.81704	1.20522	-0.291521	0.269296	NM_153742.4	CTH	hsa:1491	cystathionine gamma-lyase
HMGN2P32	ncRNA	0	0	0	0	#DIV/0!	#DIV/0!	#DIV/0!	#DIV/0!	HMGN2P32	HMGN2P32		high mobility group nucleosomal binding domain 2 pseudogene 32
MAB21L1	mRNA	0	0.0207806	0	0	0	#DIV/0!	#NUM!	#DIV/0!	NM_005584.4	MAB21L1	hsa:4081	mab-21-like 1 (C. elegans)
ASXL3	mRNA	0	0	0	0	#DIV/0!	#DIV/0!	#DIV/0!	#DIV/0!	NM_030632.1	ASXL3	hsa:80816	additional sex combs like transcriptional regulator 3
ASXL2	mRNA	5.94368	4.77949	7.71363	6.07655	1.24358	1.26941	0.314498	0.344157	NM_018263.4	ASXL2	hsa:55252	additional sex combs like transcriptional regulator 2
MAB21L2	mRNA	0	0	0	0	#DIV/0!	#DIV/0!	#DIV/0!	#DIV/0!	NM_006439.4	MAB21L2	hsa:10586	mab-21-like 2 (C. elegans)
LIFR-AS1	ncRNA	0.639833	0.508307	0.116895	0.136579	1.25875	0.855881	0.331995	-0.224519	NR_103553.1	LIFR-AS1	hsa:100506495	LIFR antisense RNA 1
HMGN2P31	ncRNA	0	0	0	0	#DIV/0!	#DIV/0!	#DIV/0!	#DIV/0!	HMGN2P31	HMGN2P31		high mobility group nucleosomal binding domain 2 pseudogene 31
HMGN2P30	ncRNA	0	0.050299	0	0	0	#DIV/0!	#NUM!	#DIV/0!	HMGN2P30	HMGN2P30		high mobility group nucleosomal binding domain 2 pseudogene 30
RPL36AP50	ncRNA	0	0	0	0	#DIV/0!	#DIV/0!	#DIV/0!	#DIV/0!	RPL36AP50	RPL36AP50		ribosomal protein L36a pseudogene 50
BCOR	mRNA	9.60337	8.03978	9.6934	9.7302	1.19448	0.996218	0.256385	-0.00546646	NM_020926.2	BCOR	hsa:54880	BCL6 corepressor
LOC100506955	ncRNA	0	0	0	0	#DIV/0!	#DIV/0!	#DIV/0!	#DIV/0!	LOC100506955	LOC100506955		cancer/testis antigen 83 pseudogene
RPL36AP53	ncRNA	0	0	0	0	#DIV/0!	#DIV/0!	#DIV/0!	#DIV/0!	RPL36AP53	RPL36AP53		ribosomal protein L36a pseudogene 53
RPL36AP54	ncRNA	1.39379	0.401389	1.18154	0	3.47242	#DIV/0!	1.79594	#DIV/0!	RPL36AP54	RPL36AP54		ribosomal protein L36a pseudogene 54
RPL36AP51	ncRNA	0	0	0	0	#DIV/0!	#DIV/0!	#DIV/0!	#DIV/0!	RPL36AP51	RPL36AP51		ribosomal protein L36a pseudogene 51
OR7E66P	ncRNA	0	0	0	0	#DIV/0!	#DIV/0!	#DIV/0!	#DIV/0!	OR7E6P	OR7E66P		olfactory receptor, family 7, subfamily E, member 66 pseudogene
RPL36AP52	ncRNA	0	0	0	0	#DIV/0!	#DIV/0!	#DIV/0!	#DIV/0!	RPL36AP52	RPL36AP52		ribosomal protein L36a pseudogene
SLC35B3	mRNA	10.9886	10.1679	9.76335	10.9866	1.08072	0.888659	0.111995	-0.170298	NR_109913.1	SLC35B3	hsa:51000	solute carrier family 35 (adenosine 3'-phospho 5'-phosphosulfate transporter), member B3
SLC35B2	mRNA	54.383	54.0149	49.9343	48.3259	1.00681	1.03328	0.00979783	0.0472329	NM_178148.3	SLC35B2	hsa:347734	solute carrier family 35 (adenosine 3'-phospho 5'-phosphosulfate transporter), member B2
IL1RN	mRNA	0	0	0	0	#DIV/0!	#DIV/0!	#DIV/0!	#DIV/0!	NM_173843.2	IL1RN	hsa:3557	interleukin 1 receptor antagonist
SLC35B4	mRNA	14.9569	13.117	12.04	11.7863	1.14027	1.02152	0.189373	0.0307216	NM_032826.4	SLC35B4	hsa:84912	solute carrier family 35 (UDP-xylose/UDP-N-acetylglucosamine transporter), member B4
OR5H8P	ncRNA	0	0	0	0	#DIV/0!	#DIV/0!	#DIV/0!	#DIV/0!	OR5H8P	OR5H8		olfactory receptor, family 5, subfamily H, member 8 (gene/pseudogene)
LOC100506869	ncRNA	0	0	0	0	#DIV/0!	#DIV/0!	#DIV/0!	#DIV/0!	NR_126341.1	LOC100506869	hsa:100506869	uncharacterized LOC100506869
IL23R	mRNA	0	0	0	0	#DIV/0!	#DIV/0!	#DIV/0!	#DIV/0!	NM_144701.2	IL23R	hsa:149233	interleukin 23 receptor
SLC35B1	mRNA	19.3706	16.7352	34.5041	35.4672	1.15747	0.972847	0.210979	-0.0397155	NM_005827.2	SLC35B1	hsa:10237	solute carrier family 35, member B1
OSBPL9P6	ncRNA	0.210028	0.0756059	0.111277	0	2.77794	#DIV/0!	1.47401	#DIV/0!	OSBPL9P6	OSBPL9P6		oxysterol binding protein-like 9 pseudogene 6
CALR4P	ncRNA	0	0.00402111	0.0177549	0.0115248	0	1.54058	#NUM!	0.623478	CALR4P	CALR4P		calreticulin 4, pseudogene
OSBPL9P1	ncRNA	0	0	0	0	#DIV/0!	#DIV/0!	#DIV/0!	#DIV/0!	OSBPL9P1	OSBPL9P1		oxysterol binding protein-like 9 pseudogene 1
OSBPL9P2	ncRNA	0	0	0	0	#DIV/0!	#DIV/0!	#DIV/0!	#DIV/0!	OSBPL9P2	OSBPL9P2		oxysterol binding protein-like 9 pseudogene 2
OSBPL9P3	ncRNA	0	0	0	0	#DIV/0!	#DIV/0!	#DIV/0!	#DIV/0!	OSBPL9P3	OSBPL9P3		oxysterol binding protein-like 9 pseudogene 3
OSBPL9P4	ncRNA	0	0	0	0	#DIV/0!	#DIV/0!	#DIV/0!	#DIV/0!	OSBPL9P4	OSBPL9P4		oxysterol binding protein-like 9 pseudogene 4
MGC45922	ncRNA	0.0896435	0.193619	0.0949899	0.0924875	0.462989	1.02706	-1.11095	0.0385157	NR_038359.1	MGC45922	hsa:284365	uncharacterized LOC284365
LOC727980	ncRNA	0.686223	0.538966	0.0661045	0.064363	1.27322	1.02706	0.348483	0.0385157	LOC727980	LOC727980		translocase of outer mitochondrial membrane 40 homolog (yeast) pseudogene
ARFIP2	mRNA	17.8459	20.4191	19.7887	18.5696	0.873982	1.06565	-0.194325	0.0917324	NM_012402.3	ARFIP2	hsa:23647	ADP-ribosylation factor interacting protein 2
ARFIP1	mRNA	10.3357	9.44185	22.262	22.1042	1.09467	1.00714	0.130499	0.0102613	NM_014447.3	ARFIP1	hsa:27236	ADP-ribosylation factor interacting protein 1
LOC100506860	ncRNA	2.03785	1.14822	0.938865	1.18837	1.77479	0.790044	0.827651	-0.339996	NR_109780.1	LOC100506860	hsa:100506860	uncharacterized LOC100506860
SLC35A5	mRNA	11.1669	12.356	10.5242	9.37093	0.903767	1.12307	-0.145978	0.167448	NM_017945.3	SLC35A5	hsa:55032	solute carrier family 35, member A5
NDUFS5P7	ncRNA	0	0	0	0	#DIV/0!	#DIV/0!	#DIV/0!	#DIV/0!	NDUFS5P7	NDUFS5P7		NADH dehydrogenase (ubiquinone) Fe-S protein 5, 15kDa (NADH-coenzyme Q reductase) pseudogene 7
TANGO6	mRNA	5.60769	5.54189	4.41046	4.59973	1.01187	0.958854	0.0170282	-0.0606175	NM_024562.1	TANGO6	hsa:79613	transport and golgi organization 6 homolog (Drosophila)
OR5H7P	ncRNA	0	0	0	0	#DIV/0!	#DIV/0!	#DIV/0!	#DIV/0!	OR5H7P	OR5H7P		olfactory receptor, family 5, subfamily H, member 7 pseudogene
IL1R1	mRNA	17.9557	18.3897	1.17892	1.03627	0.976395	1.13766	-0.0344628	0.186073	NM_001288706.1	IL1R1	hsa:3554	interleukin 1 receptor, type I
LOC100506858	ncRNA	0	0	0	0	#DIV/0!	#DIV/0!	#DIV/0!	#DIV/0!	NR_104616.1	LOC100506858	hsa:100506858	uncharacterized LOC100506858
IL1R2	mRNA	0.343409	0.329654	0	0	1.04173	#DIV/0!	0.0589764	#DIV/0!	NR_048564.1	IL1R2	hsa:7850	interleukin 1 receptor, type II
LOC100506859	mRNA	0	0	0	0	#DIV/0!	#DIV/0!	#DIV/0!	#DIV/0!	XP_003960585.1	LOC100506859	hsa:100506859	serine/threonine-protein kinase Nek5-like
SLC35C2	mRNA	15.2182	15.8514	22.7915	25.7968	0.960052	0.883504	-0.0588158	-0.178692	NM_173179.3	SLC35C2	hsa:51006	solute carrier family 35 (GDP-fucose transporter), member C2
TANGO2	mRNA	8.95363	9.64495	4.95944	5.5636	0.928323	0.891408	-0.107301	-0.165843	NR_104274.1	TANGO2	hsa:128989	transport and golgi organization 2 homolog (Drosophila)
SLC35C1	mRNA	11.1378	10.7205	7.06084	8.0165	1.03892	0.880788	0.0550866	-0.183132	NM_018389.4	SLC35C1	hsa:55343	solute carrier family 35 (GDP-fucose transporter), member C1
IL23A	mRNA	0.885768	0.463794	0.511961	1.32926	1.90983	0.385146	0.933445	-1.37652	NM_016584.2	IL23A	hsa:51561	interleukin 23, alpha subunit p19
NDUFS5P1	ncRNA	0	0	0	0	#DIV/0!	#DIV/0!	#DIV/0!	#DIV/0!	NDUFS5P1	NDUFS5P1		NADH dehydrogenase (ubiquinone) Fe-S protein 5, 15kDa (NADH-coenzyme Q reductase) pseudogene 1
NDUFS5P2	ncRNA	0	0	0	0	#DIV/0!	#DIV/0!	#DIV/0!	#DIV/0!	NDUFS5P2	NDUFS5P2		NADH dehydrogenase (ubiquinone) Fe-S protein 5, 15kDa (NADH-coenzyme Q reductase) pseudogene 2
OR3B1P	ncRNA	0	0	0	0	#DIV/0!	#DIV/0!	#DIV/0!	#DIV/0!	OR3B1P	OR3B1P		olfactory receptor, family 3, subfamily B, member 1 pseudogene
NDUFS5P3	ncRNA	0	0	0	0	#DIV/0!	#DIV/0!	#DIV/0!	#DIV/0!	NDUFS5P3	NDUFS5P3		NADH dehydrogenase (ubiquinone) Fe-S protein 5, 15kDa (NADH-coenzyme Q reductase) pseudogene 3
NDUFS5P4	ncRNA	0	0	0	0	#DIV/0!	#DIV/0!	#DIV/0!	#DIV/0!	NDUFS5P4	NDUFS5P4		NADH dehydrogenase (ubiquinone) Fe-S protein 5, 15kDa (NADH-coenzyme Q reductase) pseudogene 4
NDUFS5P5	ncRNA	0	0	0	0	#DIV/0!	#DIV/0!	#DIV/0!	#DIV/0!	NDUFS5P5	NDUFS5P5		NADH dehydrogenase (ubiquinone) Fe-S protein 5, 15kDa (NADH-coenzyme Q reductase) pseudogene 5
LOC100506851	ncRNA	0	0	0	0	#DIV/0!	#DIV/0!	#DIV/0!	#DIV/0!	XR_954733.1	LOC100506851	hsa:100506851	uncharacterized LOC100506851
SLC35D1	mRNA	5.6732	5.22215	6.23115	5.23846	1.08637	1.1895	0.119518	0.250354	NM_015139.2	SLC35D1	hsa:23169	solute carrier family 35 (UDP-GlcA/UDP-GalNAc transporter), member D1
AC079145.4	ncRNA	0.218886	0.262648	0	0.0752768	0.833381	0	-0.262952	#NUM!	NM_002381.4	MATN3	hsa:4148	matrilin 3
LOC101927902	ncRNA	0	0	0	0	#DIV/0!	#DIV/0!	#DIV/0!	#DIV/0!	XR_956026.1	LOC101927902	hsa:101927902	uncharacterized LOC101927902
SH2D2A	mRNA	0	0	0.106225	0.413707	#DIV/0!	0.256764	#DIV/0!	-1.96148	NM_003975.3	SH2D2A	hsa:9047	SH2 domain containing 2A
SLC35D3	mRNA	0	0	0.0376899	0	#DIV/0!	#DIV/0!	#DIV/0!	#DIV/0!	NM_001008783	SLC35D3	hsa:340146	solute carrier family 35, member D3
SLC35D2	mRNA	0	0.0215978	5.75359	6.15913	0	0.934157	#NUM!	-0.098263	NR_104627.1	SLC35D2	hsa:11046	solute carrier family 35 (UDP-GlcNAc/UDP-glucose transporter), member D2
UBA6-AS1	ncRNA	3.33281	4.32435	3.57039	3.17404	0.770708	1.12487	-0.375744	0.16976	NR_015439.1	UBA6-AS1	hsa:550112	UBA6 antisense RNA 1 (head to head)
OR2AI1P	ncRNA	0	0	0	0	#DIV/0!	#DIV/0!	#DIV/0!	#DIV/0!	OR2AI1P	OR2AI1P		olfactory receptor, family 2, subfamily AI, member 1 pseudogene
MT1JP	miscRNA	0	0	0	0	#DIV/0!	#DIV/0!	#DIV/0!	#DIV/0!	NR_036677.1	MT1JP	hsa:4498	metallothionein 1J, pseudogene
RP11-494M8.4	ncRNA	0	0	0.248651	0.311272	#DIV/0!	0.798822	#DIV/0!	-0.324054
LOC101927906	ncRNA	0	0	0	0	#DIV/0!	#DIV/0!	#DIV/0!	#DIV/0!	XR_949296.1	LOC101927906	hsa:101927906	uncharacterized LOC101927906
LOC727967	ncRNA	21.5112	24.8157	35.0577	37.5086	0.866838	0.934657	-0.206166	-0.097491
LOC101927903	mRNA	0.265807	0.212633	0.438137	0.487537	1.25007	0.898675	0.322011	-0.154129	XP_005272581.1	LOC101927903	hsa:101927903	protein FAM27D1-like
OR7E59P	ncRNA	0	0	0	0	#DIV/0!	#DIV/0!	#DIV/0!	#DIV/0!	OST119	OR7E59P		olfactory receptor, family 7, subfamily E, member 59 pseudogene
LOC101927904	ncRNA	0	0	0	0	#DIV/0!	#DIV/0!	#DIV/0!	#DIV/0!	XR_959151.1	LOC101927904	hsa:101927904	uncharacterized LOC101927904
LOC100506882	ncRNA	0	0	0	0	#DIV/0!	#DIV/0!	#DIV/0!	#DIV/0!	XR_172218.2	LOC100506882	hsa:100506882	uncharacterized LOC100506882
LOC101927908	ncRNA	0	0	0	0	#DIV/0!	#DIV/0!	#DIV/0!	#DIV/0!	XR_251911.1	LOC101927908	hsa:101927908	uncharacterized LOC101927908
LOC100506885	ncRNA	0.360629	0.173092	0	0.124023	2.08345	0	1.05898	#NUM!	XR_954334.1	LOC100506885	hsa:100506885	uncharacterized LOC100506885
LOC727964	ncRNA	0	0	0	0	#DIV/0!	#DIV/0!	#DIV/0!	#DIV/0!	LOC727964	C2orf69P1		chromosome 2 open reading frame 69 pseudogene 1
XCR1	mRNA	0	0	0	0	#DIV/0!	#DIV/0!	#DIV/0!	#DIV/0!	NM_005283.2	XCR1	hsa:2829	chemokine (C motif) receptor 1
SLC35E2	mRNA	3.61275	4.77975	1.1866	0.949032	0.755844	1.25033	-0.403839	0.322309	NM_182838.2	SLC35E2	hsa:9906	solute carrier family 35, member E2
LOC101927913	ncRNA	0	0	0	0	#DIV/0!	#DIV/0!	#DIV/0!	#DIV/0!	XR_251950	LOC101927913	hsa:101927913	uncharacterized LOC101927913
SLC35E1	mRNA	14.1354	13.6285	21.2456	20.9579	1.03719	1.01373	0.0526846	0.0196721	NM_024881.4	SLC35E1	hsa:79939	solute carrier family 35, member E1
LOC101927910	mRNA	0.50072	0.617996	1.55385	1.32841	0.810232	1.1697	-0.303594	0.226143	XR_933899.1	LOC101927910	hsa:101927910	keratin-associated protein 5-5-like
SLC35E4	mRNA	6.73363	6.89168	3.7425	4.08662	0.977067	0.915792	-0.0334699	-0.126908	NM_001001479.2	SLC35E4	hsa:339665	solute carrier family 35, member E4
SLC35E3	mRNA	4.64756	4.37561	7.50076	8.70478	1.06215	0.861683	0.0869907	-0.214771	NM_018656.2	SLC35E3	hsa:55508	solute carrier family 35, member E3
LOC101927911	ncRNA	0	0	0.0953975	0.0619229	#DIV/0!	1.54058	#DIV/0!	0.623478	NR_110818.1	LOC101927911	hsa:101927911	uncharacterized LOC101927911
SH2D1A	mRNA	0	0	0	0	#DIV/0!	#DIV/0!	#DIV/0!	#DIV/0!	NM_002351.4	SH2D1A	hsa:4068	SH2 domain containing 1A
SH2D1B	mRNA	0	0	0.0350732	0.0341492	#DIV/0!	1.02706	#DIV/0!	0.0385157	NM_053282.4	SH2D1B	hsa:117157	SH2 domain containing 1B
LOC100288337	ncRNA	0	0	0	0	#DIV/0!	#DIV/0!	#DIV/0!	#DIV/0!	LOC100288337	LOC100288337		NADH dehydrogenase (ubiquinone) 1 beta subcomplex, 5, 16kDa pseudogene
LOC100506870	mRNA	0.264689	0.190565	0.56095	0.728229	1.38897	0.770292	0.474014	-0.376522	XP_006726597.1	LOC100506870	hsa:100506870	uncharacterized LOC100506870
MT1IP	miscRNA	0.225555	0	0	0	#DIV/0!	#DIV/0!	#DIV/0!	#DIV/0!	NR_003669.2	MT1IP	hsa:644314	metallothionein 1I, pseudogene
LOC101927916	ncRNA	0	0	0	0	#DIV/0!	#DIV/0!	#DIV/0!	#DIV/0!	XR_252609	LOC101927916	hsa:101927916	uncharacterized LOC101927916
OR5H5P	ncRNA	0	0	0	0	#DIV/0!	#DIV/0!	#DIV/0!	#DIV/0!	OR5H5P	OR5H5P		olfactory receptor, family 5, subfamily H, member 5 pseudogene
LOC727978	mRNA	1.03588	1.55938	0.349256	0.0971585	0.664289	3.5947	-0.590116	1.84587	XR_924881.1	LOC727978	hsa:727978	mucin-5AC-like
LOC389199	miscRNA	0	0	0.0689229	0	#DIV/0!	#DIV/0!	#DIV/0!	#DIV/0!	NM_203423	LOC389199	hsa:389199	uncharacterized LOC389199
LOC101927915	ncRNA	0	0	0	0	#DIV/0!	#DIV/0!	#DIV/0!	#DIV/0!	NR_125428.1	LOC101927915	hsa:101927915	uncharacterized LOC101927915
LOC101927918	mRNA	0	0	0	0	#DIV/0!	#DIV/0!	#DIV/0!	#DIV/0!	XP_005276786.1	LOC101927918	hsa:101927918	serine/threonine-protein kinase Nek4-like
LOC101927919	ncRNA	0.30567	0.330104	0.593816	0.262806	0.925979	2.25952	-0.110949	1.17602	NR_110854.1	LOC101927919	hsa:101927919	uncharacterized LOC101927919
SLC35F6	mRNA	12.7618	14.9015	7.34103	7.9664	0.856411	0.921498	-0.223625	-0.117947	NM_017877.3	SLC35F6	hsa:54978	solute carrier family 35, member F6
MRPS31P1	ncRNA	0	0	0	0	#DIV/0!	#DIV/0!	#DIV/0!	#DIV/0!	MRPS31P1	MRPS31P1		mitochondrial ribosomal protein S31 pseudogene 1
LOC101927920	ncRNA	0	0	0.168073	0	#DIV/0!	#DIV/0!	#DIV/0!	#DIV/0!	LOC101927920	LOC101927920		probable ribosome biogenesis protein RLP24-like
TRIM49D2P	mRNA	0	0	0	0	#DIV/0!	#DIV/0!	#DIV/0!	#DIV/0!	NM_001105522.1	TRIM49D2	hsa:729384	tripartite motif containing 49D2, pseudogene
SLC35F3	mRNA	0	0	9.62608	8.47417	#DIV/0!	1.13593	#DIV/0!	0.183876	NM_173508.3	SLC35F3	hsa:148641	solute carrier family 35, member F3
LOC101927923	ncRNA	0.115098	0	0	0	#DIV/0!	#DIV/0!	#DIV/0!	#DIV/0!	LOC101927923	LOC101927923		small integral membrane protein 12-like
SLC35F2	mRNA	8.4171	8.74694	40.1079	39.2152	0.962292	1.02277	-0.0554535	0.0324751	NM_017515.4	SLC35F2	hsa:54733	solute carrier family 35, member F2
CAB39L	mRNA	1.79055	2.2682	2.52177	2.85287	0.789414	0.883942	-0.341146	-0.177976	NM_030925.3	CAB39L	hsa:81617	calcium binding protein 39-like
SLC35F5	mRNA	13.4257	11.976	10.0858	8.43305	1.12105	1.19598	0.164855	0.258194	NR_104470.1	SLC35F5	hsa:80255	solute carrier family 35, member F5
LOC101927921	ncRNA	0	0	0	0	#DIV/0!	#DIV/0!	#DIV/0!	#DIV/0!
LOC101927922	ncRNA	0	0	0	0	#DIV/0!	#DIV/0!	#DIV/0!	#DIV/0!
SLC35F4	mRNA	0	0	0	0	#DIV/0!	#DIV/0!	#DIV/0!	#DIV/0!	NM_001306087.1	SLC35F4	hsa:341880	solute carrier family 35, member F4
SLC35F1	mRNA	0.0172931	0	0.0183245	0	#DIV/0!	#DIV/0!	#DIV/0!	#DIV/0!	NM_001029858.3	SLC35F1	hsa:222553	solute carrier family 35, member F1
LOC100421499	ncRNA	0	0.0373819	0	0	0	#DIV/0!	#NUM!	#DIV/0!
SIPA1L2	mRNA	2.4242	2.43998	2.9394	2.19003	0.993533	1.34218	-0.00936077	0.424574	NM_020808	SIPA1L2	hsa:57568	signal-induced proliferation-associated 1 like 2
MRPS31P4	ncRNA	0.548435	0.516343	0.232457	0.265507	1.06215	0.875524	0.0869907	-0.191782	MRPS31P4	MRPS31P4		mitochondrial ribosomal protein S31 pseudogene 4
MRPS31P5	miscRNA	1.65605	1.90074	1.09358	1.13906	0.871262	0.960075	-0.198821	-0.0587815	NR_002816.2	MRPS31P5	hsa:100887750	mitochondrial ribosomal protein S31 pseudogene 5
SIPA1L3	mRNA	11.8498	11.3993	14.7365	14.5356	1.03951	1.01382	0.0559101	0.0198062	NM_015073.2	SIPA1L3	hsa:23094	signal-induced proliferation-associated 1 like 3
MRPS31P2	ncRNA	0.247801	0.249025	0	0	0.995082	#DIV/0!	-0.00711283	#DIV/0!	MRPS31P2	MRPS31P2		mitochondrial ribosomal protein S31 pseudogene 2
LOC100421490	ncRNA	1.02742	0.821893	2.05643	2.23782	1.25007	0.918945	0.322011	-0.121949	LOC100421490	LOC100421490		DnaJ (Hsp40) homolog, subfamily C, member 9 pseudogene
RP4-777D9.2	ncRNA	1.66223	1.04064	0.459486	0.0745635	1.59731	6.16234	0.675648	2.62348
SIPA1L1	mRNA	11.4222	10.3028	13.8992	14.3091	1.10864	0.971359	0.148796	-0.0419229	NM_015556.2	SIPA1L1	hsa:26037	signal-induced proliferation-associated 1 like 1
LOC100421494	ncRNA	0	0	0	0.0905526	#DIV/0!	0	#DIV/0!	#NUM!	LOC100421494	LOC100421494		MAP/microtubule affinity-regulating kinase 2 pseudogene
LOC100421493	ncRNA	0	0	0	0	#DIV/0!	#DIV/0!	#DIV/0!	#DIV/0!	LOC100421493	LOC100421493		family with sequence similarity 64, member A pseudogene
IGHD2-21	mRNA	0	0	0	0	#DIV/0!	#DIV/0!	#DIV/0!	#DIV/0!	IGHD221	IGHD2-21		immunoglobulin heavy diversity 2-21
LOC727944	ncRNA	0	0	0	0	#DIV/0!	#DIV/0!	#DIV/0!	#DIV/0!	XR_171265	LOC727944	hsa:727944	uncharacterized LOC727944
RNA5-8SP3	ncRNA	0	0	0	0	#DIV/0!	#DIV/0!	#DIV/0!	#DIV/0!	RNA5-8SP3	RNA5-8SP3		RNA, 5.8S ribosomal pseudogene 3
RNA5-8SP2	ncRNA	0	0	0	0	#DIV/0!	#DIV/0!	#DIV/0!	#DIV/0!	RNA5-8SP2	RNA5-8SP2		RNA, 5.8S ribosomal pseudogene 2
RNA5-8SP5	ncRNA	0	0	0	0	#DIV/0!	#DIV/0!	#DIV/0!	#DIV/0!	RNA5-8SP5	RNA5-8SP5		RNA, 5.8S ribosomal pseudogene 5
RNA5-8SP4	ncRNA	0	0	0	0	#DIV/0!	#DIV/0!	#DIV/0!	#DIV/0!	RNA5-8SP4	RNA5-8SP4		RNA, 5.8S ribosomal pseudogene 4
LOC101927929	ncRNA	0.0829114	0.119386	0.878562	0.427709	0.694484	2.05411	-0.525986	1.03852	XR_250876.1	LOC101927929	hsa:101927929	uncharacterized LOC101927929
RNA5-8SP7	ncRNA	0	0	0	0	#DIV/0!	#DIV/0!	#DIV/0!	#DIV/0!	RNA5-8SP7	RNA5-8SP7		RNA, 5.8S ribosomal pseudogene 7
RNA5-8SP6	ncRNA	0	0	0	0	#DIV/0!	#DIV/0!	#DIV/0!	#DIV/0!	RNA5-8SP6	RNA5-8SP6		RNA, 5.8S ribosomal pseudogene 6
LOC101927931	ncRNA	0	0.206527	0	0	0	#DIV/0!	#NUM!	#DIV/0!
LOC101927934	ncRNA	8.1786	6.59702	0.160488	0.0781302	1.23974	2.05411	0.310038	1.03852	NR_105045.1	LOC101927934	hsa:101927934	uncharacterized LOC101927934
LOC727947	ncRNA	0	0	0	0	#DIV/0!	#DIV/0!	#DIV/0!	#DIV/0!	LOC727947	LOC727947		ubiquinol-cytochrome c reductase binding protein pseudogene
SLC35G4	mRNA	0	0	0	0	#DIV/0!	#DIV/0!	#DIV/0!	#DIV/0!	NM_001282300.1	SLC35G4	hsa:646000	solute carrier family 35, member G4
LOC101927935	ncRNA	0	0	0	0	#DIV/0!	#DIV/0!	#DIV/0!	#DIV/0!	XR_252610	LOC101927935	hsa:101927935	uncharacterized LOC101927935
SLC35G3	mRNA	0	0	0	0	#DIV/0!	#DIV/0!	#DIV/0!	#DIV/0!	NM_152462.2	SLC35G3	hsa:146861	solute carrier family 35, member G3
SLC35G6	mRNA	0	0	0.297608	0.289768	#DIV/0!	1.02706	#DIV/0!	0.0385157	NM_001102614.1	SLC35G6	hsa:643664	solute carrier family 35, member G6
LOC101927932	ncRNA	0.519866	0.449138	0.771219	0.536359	1.15747	1.43788	0.210979	0.523943	NR_126334.1	LOC101927932	hsa:101927932	uncharacterized LOC101927932
LOC101927933	ncRNA	0	0.0330104	0.145755	0	0	#DIV/0!	#NUM!	#DIV/0!	XR_250784.1	LOC101927933	hsa:101927933	uncharacterized LOC101927933
SLC35G5	mRNA	0	0.100598	0	0.0720802	0	0	#NUM!	#NUM!	NM_054028.1	SLC35G5	hsa:83650	solute carrier family 35, member G5
MT1P3	ncRNA	0.948094	2.04777	0	0.489086	0.462989	0	-1.11095	#NUM!	NM_080757.1	MT1P3		metallothionein 1 pseudogene 3
SLC35G2	mRNA	2.72899	2.99113	8.20048	7.9004	0.912362	1.03798	-0.132322	0.0537825	NM_025246.2	SLC35G2	hsa:80723	solute carrier family 35, member G2
SLC35G1	mRNA	4.81859	3.6703	5.66097	3.96276	1.31286	1.42854	0.392714	0.514544	NM_153226.2	SLC35G1	hsa:159371	solute carrier family 35, member G1
GLTSCR2	mRNA	118.913	140.941	59.8773	63.0777	0.843707	0.949263	-0.245185	-0.0751197	NM_015710.4	GLTSCR2	hsa:29997	glioma tumor suppressor candidate region gene 2
MT1P1	ncRNA	0.630875	0.757006	0	0	0.833381	#DIV/0!	-0.262952	#DIV/0!	MT1P1	MT1P1		metallothionein 1 pseudogene 1
GLTSCR1	mRNA	4.21275	4.34034	3.49423	4.13657	0.970604	0.844717	-0.0430446	-0.24346	NM_015711.3	GLTSCR1	hsa:29998	glioma tumor suppressor candidate region gene 1
MIR105-2	miRNA	0	0	0	0	#DIV/0!	#DIV/0!	#DIV/0!	#DIV/0!	NR_029522.1	MIR105-2	hsa:406898	microRNA 105-2
MIR105-1	miRNA	0	0	0	0	#DIV/0!	#DIV/0!	#DIV/0!	#DIV/0!	NR_029521.1	MIR105-1	hsa:406897	microRNA 105-1
LOC101927939	ncRNA	0.067721	0	0.0717599	0.139739	#DIV/0!	0.513528	#DIV/0!	-0.961484	LOC101927939	LOC101927939		uncharacterized LOC101927939
LOC101927936	ncRNA	0	0	0	0	#DIV/0!	#DIV/0!	#DIV/0!	#DIV/0!	XR_960149.1	LOC101927936	hsa:101927936	uncharacterized LOC101927936
MPRIPP1	ncRNA	0.125571	0.325461	0.212896	0.310931	0.385825	0.684704	-1.37398	-0.546447	MPRIPP1	MPRIPP1		myosin phosphatase Rho interacting protein pseudogene 1
RPS3AP9	ncRNA	0	0	0	0	#DIV/0!	#DIV/0!	#DIV/0!	#DIV/0!	RPS3AP9	RPS3AP9		ribosomal protein S3a pseudogene 9
LOC101927941	ncRNA	0.260984	0.0939489	0.276549	0	2.77794	#DIV/0!	1.47401	#DIV/0!	XR_433426.1	LOC101927941	hsa:101927941	uncharacterized LOC101927941
AMER1	mRNA	3.40873	2.9049	2.43259	2.08141	1.17344	1.16872	0.230743	0.224929	NM_152424.3	AMER1	hsa:139285	APC membrane recruitment protein 1
LOC727919	ncRNA	1.55604	2.15439	1.39517	0.740955	0.722264	1.88294	-0.469403	0.912985	LOC727919	LOC727919		NADH dehydrogenase (ubiquinone) complex I, assembly factor 2 pseudogene
LOC101927942	ncRNA	0	0	0.800996	0.584921	#DIV/0!	1.36941	#DIV/0!	0.453553	XR_251469	LOC101927942	hsa:101927942	uncharacterized LOC101927942
AMER2	mRNA	0	0	0	0	#DIV/0!	#DIV/0!	#DIV/0!	#DIV/0!	NM_199138.2	AMER2	hsa:219287	APC membrane recruitment protein 2
AMER3	mRNA	0	0	0	0	#DIV/0!	#DIV/0!	#DIV/0!	#DIV/0!	NM_152698.2	AMER3	hsa:205147	APC membrane recruitment protein 3
LOC101927940	ncRNA	0	0	0	0	#DIV/0!	#DIV/0!	#DIV/0!	#DIV/0!	XR_252079.1	LOC101927940	hsa:101927940	uncharacterized LOC101927940
RPS3AP5	ncRNA	0.850402	0.40817	0.400498	0.584921	2.08345	0.684704	1.05898	-0.546447	RPS3AP5	RPS3AP5		ribosomal protein S3A pseudogene 5
LOC101927946	ncRNA	0	0	0	0	#DIV/0!	#DIV/0!	#DIV/0!	#DIV/0!	XR_428656.1	LOC101927946	hsa:101927946	uncharacterized LOC101927946
RPS3AP6	ncRNA	30.5736	36.6393	28.2568	34.8692	0.834447	0.810365	-0.261107	-0.303355	RPS3AP6	RPS3AP6		ribosomal protein S3A pseudogene 6
RPS3AP7	ncRNA	0	0	0	0	#DIV/0!	#DIV/0!	#DIV/0!	#DIV/0!	RPS3AP7	RPS3AP7		ribosomal protein S3a pseudogene 7
ZNRD1-AS1	ncRNA	1.20803	0.646087	0.182868	0.605372	1.86977	0.302075	0.902857	-1.72702	NR_026751.1	ZNRD1-AS1	hsa:80862	ZNRD1 antisense RNA 1
LOC101927943	ncRNA	0.0812652	0.204777	0	0	0.396848	#DIV/0!	-1.33334	#DIV/0!	XR_935418.1	LOC101927943	hsa:101927943	uncharacterized LOC101927943
RPS3AP8	ncRNA	0	0	0	0	#DIV/0!	#DIV/0!	#DIV/0!	#DIV/0!	RPS3AP8	RPS3AP8		ribosomal protein S3a pseudogene 8
RGPD6	mRNA	0	0.00790695	0.023275	0.0339928	0	0.684704	#NUM!	-0.546447	NM_001123363.3	RGPD6	hsa:729540	RANBP2-like and GRIP domain containing 6
RPS3AP1	ncRNA	0	0	0	0	#DIV/0!	#DIV/0!	#DIV/0!	#DIV/0!	RPS3AP1	RPS3AP1		ribosomal protein S3A pseudogene 1
RGPD5	mRNA	0.19242	0.138534	0.107945	0.0934232	1.38897	1.15544	0.474014	0.208441	NM_032260.2	RGPD5	hsa:84220	RANBP2-like and GRIP domain containing 5
RPS3AP2	ncRNA	0.276008	0	0	0	#DIV/0!	#DIV/0!	#DIV/0!	#DIV/0!	RPS3AP2	RPS3AP2		ribosomal protein S3A pseudogene 2
RGPD8	mRNA	0.229912	0.115869	0.487248	0.39139	1.98424	1.24492	0.988587	0.31605	NM_001164463.1	RGPD8	hsa:727851	RANBP2-like and GRIP domain containing 8
RPS3AP3	ncRNA	0.314256	0	0	0.648451	#DIV/0!	0	#DIV/0!	#NUM!	RPS3AP3	RPS3AP3		ribosomal protein S3A pseudogene 3
RPS3AP4	ncRNA	0	0	0	0	#DIV/0!	#DIV/0!	#DIV/0!	#DIV/0!	RPS3AP4	RPS3AP4		ribosomal protein S3A pseudogene 4
RGPD2	mRNA	0	0.0107146	0.0157699	0.0307089	0	0.513528	#NUM!	-0.961484	NM_001078170.2	RGPD2	hsa:729857	RANBP2-like and GRIP domain containing 2
RGPD1	mRNA	0	0.0178119	0.0131078	0.0510501	0	0.256764	#NUM!	-1.96148	NM_001024457.3	RGPD1	hsa:400966	RANBP2-like and GRIP domain containing 1
AGAP2-AS1	ncRNA	9.37164	9.27246	9.34983	8.70772	1.0107	1.07374	0.0153494	0.102646	NR_027032.1	AGAP2-AS1	hsa:100130776	AGAP2 antisense RNA 1
RGPD4	mRNA	0.14039	0.0758062	0.0619845	0.0362109	1.85196	1.71176	0.889051	0.775481	NM_182588.2	RGPD4	hsa:285190	RANBP2-like and GRIP domain containing 4
RGPD3	mRNA	0.0571472	0.0617154	0.0756943	0.1474	0.925979	0.513528	-0.110949	-0.961484	NM_001144013.1	RGPD3	hsa:653489	RANBP2-like and GRIP domain containing 3
BEGAIN	mRNA	1.55608	1.05441	0.0646622	0.157397	1.47578	0.410823	0.561477	-1.28341	NM_020836.3	BEGAIN	hsa:57596	brain-enriched guanylate kinase-associated
TCEAL8	mRNA	19.5228	18.4417	20.9805	20.6421	1.05862	1.0164	0.0821838	0.0234614	NM_153333.2	TCEAL8	hsa:90843	transcription elongation factor A (SII)-like 8
TCEAL7	mRNA	0	0	0	0	#DIV/0!	#DIV/0!	#DIV/0!	#DIV/0!	NM_152278.3	TCEAL7	hsa:56849	transcription elongation factor A (SII)-like 7
TCEAL6	mRNA	0	0	0	0	#DIV/0!	#DIV/0!	#DIV/0!	#DIV/0!	NM_001006938.2	TCEAL6	hsa:158931	transcription elongation factor A (SII)-like 6
TCEAL5	mRNA	0	0	0	0	#DIV/0!	#DIV/0!	#DIV/0!	#DIV/0!	NM_001012979.2	TCEAL5	hsa:340543	transcription elongation factor A (SII)-like 5
TCEAL4	mRNA	31.9759	34.8298	25.5283	24.1025	0.918061	1.05915	-0.123339	0.0829098	NM_024863	TCEAL4	hsa:79921	transcription elongation factor A (SII)-like 4
TCEAL3	mRNA	14.0217	15.0352	18.1773	19.9299	0.932593	0.912058	-0.10068	-0.132803	NM_032926.2	TCEAL3	hsa:85012	transcription elongation factor A (SII)-like 3
TCEAL2	mRNA	0	0	0	0	#DIV/0!	#DIV/0!	#DIV/0!	#DIV/0!	NM_080390.3	TCEAL2	hsa:140597	transcription elongation factor A (SII)-like 2
TCEAL1	mRNA	11.6402	9.97673	15.4914	15.1548	1.16673	1.02221	0.222475	0.0316945	NM_004780.2	TCEAL1	hsa:9338	transcription elongation factor A (SII)-like 1
LOC101927949	ncRNA	0	0	0.233975	0	#DIV/0!	#DIV/0!	#DIV/0!	#DIV/0!	XR_922148.1	LOC101927949	hsa:101927949	uncharacterized LOC101927949
LOC101927952	ncRNA	0	0	0.35851	0.139626	#DIV/0!	2.56764	#DIV/0!	1.36044	XR_958290.1	LOC101927952	hsa:101927952	uncharacterized LOC101927952
LOC101927953	ncRNA	0	0	0	0	#DIV/0!	#DIV/0!	#DIV/0!	#DIV/0!
SVIL	mRNA	13.7828	13.0142	23.1575	21.6165	1.05906	1.07129	0.0827842	0.0993472	NM_021738.2	SVIL	hsa:6840	supervillin
LOC101927956	ncRNA	0	0	0.372011	0	#DIV/0!	#DIV/0!	#DIV/0!	#DIV/0!	XR_243138.2	LOC101927956	hsa:101927956	uncharacterized LOC101927956
LOC101927957	ncRNA	1.76645	1.39895	0.56154	0.364498	1.2627	1.54058	0.33651	0.623478
LOC101927954	ncRNA	0	0	0	0	#DIV/0!	#DIV/0!	#DIV/0!	#DIV/0!	NR_121565.1	LOC101927954	hsa:101927954	uncharacterized LOC101927954
LOC101927955	mRNA	0	0	0	0	#DIV/0!	#DIV/0!	#DIV/0!	#DIV/0!	XP_011547724.1	LOC101927955	hsa:101927955	zinc finger protein 616-like
SVIP	mRNA	6.52404	6.39319	4.86479	4.73664	1.02047	1.02706	0.029229	0.0385157	NM_148893.1	SVIP	hsa:258010	small VCP/p97-interacting protein
SPCS3	mRNA	35.3626	36.5925	45.3838	46.0153	0.966391	0.986277	-0.0493214	-0.0199351	NM_021928.3	SPCS3	hsa:60559	signal peptidase complex subunit 3 homolog (S. cerevisiae)
SPCS2	mRNA	21.9061	22.263	31.2894	34.6209	0.983969	0.903772	-0.0233157	-0.145969	NM_014752.2	SPCS2	hsa:9789	signal peptidase complex subunit 2 homolog (S. cerevisiae)
SPCS1	mRNA	67.1251	68.4265	59.738	63.0313	0.98098	0.947752	-0.0277041	-0.0774181	NM_014041.3	SPCS1	hsa:28972	signal peptidase complex subunit 1 homolog (S. cerevisiae)
QPCT	mRNA	0	0.0354722	12.4778	13.5215	0	0.922807	#NUM!	-0.1159	NM_012413.3	QPCT	hsa:25797	glutaminyl-peptide cyclotransferase
LOC101927958	ncRNA	0	0	0	0	#DIV/0!	#DIV/0!	#DIV/0!	#DIV/0!	XR_924048.1	LOC101927958	hsa:101927958	uncharacterized LOC101927958
AP1B1P2	ncRNA	0	0	0	0	#DIV/0!	#DIV/0!	#DIV/0!	#DIV/0!	dJ127L4.3	AP1B1P2		adaptor-related protein complex 1, beta 1 subunit pseudogene 2
LOC101927959	ncRNA	0.296489	0	0	0	#DIV/0!	#DIV/0!	#DIV/0!	#DIV/0!	XR_252081.2	LOC101927959	hsa:101927959	uncharacterized LOC101927959
IGHD2-15	mRNA	0	0	0	0	#DIV/0!	#DIV/0!	#DIV/0!	#DIV/0!	IGHD215	IGHD2-15		immunoglobulin heavy diversity 2-15
AP1B1P1	miscRNA	0	0	0	0	#DIV/0!	#DIV/0!	#DIV/0!	#DIV/0!	NR_040114.1	AP1B1P1	hsa:23782	adaptor-related protein complex 1, beta 1 subunit pseudogene 1
NUPL2	mRNA	9.91514	10.609	13.0397	13.8283	0.934598	0.94297	-0.0975814	-0.084716	NM_007342.2	NUPL2	hsa:11097	nucleoporin like 2
NUPL1	mRNA	23.4202	20.5962	35.4001	30.234	1.13711	1.17087	0.185375	0.227583	NM_014089.3	NUP58	hsa:9818	nucleoporin like 1
LOC727930	ncRNA	0	0	0	0	#DIV/0!	#DIV/0!	#DIV/0!	#DIV/0!	LOC727930	LOC727930		chondroitin sulfate proteoglycan 4-like
SIPA1	mRNA	12.3895	12.9971	11.3649	14.1419	0.953249	0.803633	-0.0690757	-0.315392	NM_153253.29	SIPA1	hsa:6494	signal-induced proliferation-associated 1
LOC101927963	ncRNA	1.49833	0.674209	1.29	1.25601	2.22235	1.02706	1.15209	0.0385157	XR_957655.1	LOC101927963	hsa:101927963	uncharacterized LOC101927963
RP11-234B24.2	ncRNA	0	0.048366	0	0.0693101	0	0	#NUM!	#NUM!
LOC101927961	ncRNA	0	0	0	0	#DIV/0!	#DIV/0!	#DIV/0!	#DIV/0!	XR_433482	LOC101927961	hsa:101927961	uncharacterized LOC101927961
SOCS2P2	ncRNA	0	0	0	0	#DIV/0!	#DIV/0!	#DIV/0!	#DIV/0!	SOCS2P2	SOCS2P2		suppressor of cytokine signaling 2 pseudogene 2
LOC101927962	ncRNA	0	0.117072	0	0	0	#DIV/0!	#NUM!	#DIV/0!	XR_428275.1	LOC101927962	hsa:101927962	uncharacterized LOC101927962
APOOP5	miscRNA	0	0	0	0	#DIV/0!	#DIV/0!	#DIV/0!	#DIV/0!	NR_028471.1	APOOP5	hsa:644649	apolipoprotein O pseudogene 5
LOC101927967	ncRNA	0	0	0.394573	0.12806	#DIV/0!	3.08117	#DIV/0!	1.62348	NR_110288.1	LOC101927967	hsa:101927967	uncharacterized LOC101927967
APOOP4	ncRNA	0	0	0	0	#DIV/0!	#DIV/0!	#DIV/0!	#DIV/0!	APOOP4	APOOP4		apolipoprotein O pseudogene 4
LOC100132172	ncRNA	0	0	0	0.0672114	#DIV/0!	0	#DIV/0!	#NUM!	LOC100132172	LOC100132172		histone deacetylase 2 pseudogene
APOOP3	ncRNA	0	0	0	0	#DIV/0!	#DIV/0!	#DIV/0!	#DIV/0!	APOOP3	APOOP3		apolipoprotein O pseudogene 3
APOOP2	ncRNA	0	0	0	0	#DIV/0!	#DIV/0!	#DIV/0!	#DIV/0!	APOOP2	APOOP2		apolipoprotein O pseudogene 2
LOC100132174	ncRNA	0	0	0	0	#DIV/0!	#DIV/0!	#DIV/0!	#DIV/0!	NR_104134.1	LOC100132174	hsa:100132174	uncharacterized LOC100132174
APOOP1	ncRNA	0	0	0	0	#DIV/0!	#DIV/0!	#DIV/0!	#DIV/0!	NR_028472.1	APOOP1		apolipoprotein O pseudogene 1
LOC101927966	ncRNA	0	0	0.12213	0	#DIV/0!	#DIV/0!	#DIV/0!	#DIV/0!	LOC101927966	LOC101927966		40S ribosomal protein S24-like
C3orf65	ncRNA	0	0.0615164	0.13581	0	0	#DIV/0!	#NUM!	#DIV/0!	NR_027317.1	IGF2BP2-AS1	hsa:646600	IGF2BP2 antisense RNA 1
CLEC18C	mRNA	0	0	0	0	#DIV/0!	#DIV/0!	#DIV/0!	#DIV/0!	NM_173619	CLEC18C	hsa:283971	C-type lectin domain family 18, member C
CLEC18B	mRNA	0	0.0302348	0.222499	0.0866549	0	2.56764	#NUM!	1.36044	NM_001011880.2	CLEC18B	hsa:497190	C-type lectin domain family 18, member B
LOC101927960	ncRNA	0	0	0	0	#DIV/0!	#DIV/0!	#DIV/0!	#DIV/0!	XR_933335.1	LOC101927960	hsa:101927960	uncharacterized LOC101927960
SOCS2P1	ncRNA	0	0	0	0	#DIV/0!	#DIV/0!	#DIV/0!	#DIV/0!	SOCS2P1	SOCS2P1		suppressor of cytokine signaling 2 pseudogene 1
C3orf67	mRNA	1.13797	1.31087	1.12545	0.834896	0.868105	1.34801	-0.204058	0.430833	NM_198463.2	C3orf67	hsa:200844	chromosome 3 open reading frame 67
CLEC18A	mRNA	0	0	0.191535	0.149191	#DIV/0!	1.28382	#DIV/0!	0.360444	NM_182619.3	CLEC18A	hsa:348174	C-type lectin domain family 18, member A
LOC159007	ncRNA	0	0	0	0	#DIV/0!	#DIV/0!	#DIV/0!	#DIV/0!	LOC159007	LOC159007		aldo-keto reductase family 7, member A2 (aflatoxin aldehyde reductase) pseudogene
OR5H15	mRNA	0	0	0	0	#DIV/0!	#DIV/0!	#DIV/0!	#DIV/0!	NM_001005515.1	OR5H15	hsa:403274	olfactory receptor, family 5, subfamily H, member 15
OR5H14	mRNA	0	0	0	0	#DIV/0!	#DIV/0!	#DIV/0!	#DIV/0!	NM_001005514.1	OR5H14	hsa:403273	olfactory receptor, family 5, subfamily H, member 14
C3orf62	mRNA	2.15025	1.98559	3.09577	3.88231	1.08292	0.797404	0.114933	-0.326617	NM_198562.2	C3orf62	hsa:375341	chromosome 3 open reading frame 62
FPGT	mRNA	3.12739	2.597	3.12561	3.26327	1.20423	0.957817	0.26811	-0.0621783	NM_003838.4	FPGT	hsa:8790	fucose-1-phosphate guanylyltransferase
FPGS	mRNA	34.0385	34.9163	25.5613	28.1617	0.97486	0.907663	-0.0367335	-0.139771	NR_110170.1	FPGS	hsa:2356	folylpolyglutamate synthase
LOC390101	ncRNA	0	0	0	0	#DIV/0!	#DIV/0!	#DIV/0!	#DIV/0!	LOC390101	LOC390101		MAS-related GPR, member X1 pseudogene
GATSL2	mRNA	2.71212	1.83058	0.987895	1.31164	1.48157	0.753175	0.567123	-0.408943	NM_001145064.2	GATSL2	hsa:729438	GATS protein-like 2
LOC100132179	ncRNA	0	0	0	0	#DIV/0!	#DIV/0!	#DIV/0!	#DIV/0!	LOC100132179	LOC100132179		solute carrier family 35, member E3 pseudogene
LOC101927974	ncRNA	0.48222	1.19033	1.02196	0.568593	0.405116	1.79735	-1.30359	0.845871	XR_956041.1	LOC101927974	hsa:101927974	uncharacterized LOC101927974
LOC101927975	ncRNA	0	0	0	0	#DIV/0!	#DIV/0!	#DIV/0!	#DIV/0!	XR_431201	LOC101927975	hsa:101927975	uncharacterized LOC101927975
IGHVII-33-1	mRNA	0	0	0	0	#DIV/0!	#DIV/0!	#DIV/0!	#DIV/0!	IGHVII331	IGHVII-33-1		immunoglobulin heavy variable (II)-33-1 (pseudogene)
LOC101927973	ncRNA	0	0	0	0	#DIV/0!	#DIV/0!	#DIV/0!	#DIV/0!	NR_126012.1	LOC101927973	hsa:101927973	uncharacterized LOC101927973
FLJ46552	miscRNA	0	0	0.0247317	0	#DIV/0!	#DIV/0!	#DIV/0!	#DIV/0!	XR_431959.1	FLJ46552	hsa:401230	FLJ46552 protein
LOC101927978	ncRNA	4.49498	3.2362	3.17538	2.06115	1.38897	1.54058	0.474014	0.623478	XR_933726.1	LOC101927978	hsa:101927978	uncharacterized LOC101927978
LOC101927971	ncRNA	0	0	0	0	#DIV/0!	#DIV/0!	#DIV/0!	#DIV/0!	XR_253268	LOC101927971	hsa:101927971	uncharacterized LOC101927971
C3orf79	mRNA	0	0	0	0	#DIV/0!	#DIV/0!	#DIV/0!	#DIV/0!	NM_001101337.1	C3orf79	hsa:152118	chromosome 3 open reading frame 79
CLEC19A	mRNA	0	0	0	0	#DIV/0!	#DIV/0!	#DIV/0!	#DIV/0!	NR_024436.1	CLEC19A	hsa:728276	C-type lectin domain family 19, member A
C3orf72	mRNA	0	0	0	0	#DIV/0!	#DIV/0!	#DIV/0!	#DIV/0!	NM_001040061.2	FOXL2NB	hsa:401089	FOXL2 neighbor
C3orf70	mRNA	0	0	0.15067	0.0880206	#DIV/0!	1.71176	#DIV/0!	0.775481	NM_001025266.1	C3orf70	hsa:285382	chromosome 3 open reading frame 70
SPECC1L	mRNA	11.3253	10.3192	9.28583	9.16891	1.0975	1.01275	0.134222	0.0182812	NM_015330.4	SPECC1L	hsa:23384	sperm antigen with calponin homology and coiled-coil domains 1-like
TIMELESS	mRNA	21.0991	19.1527	25.9048	26.5534	1.10163	0.975573	0.139633	-0.0356776	NM_003920.3	TIMELESS	hsa:8914	timeless circadian clock
LOC149684	ncRNA	0	0	0	0	#DIV/0!	#DIV/0!	#DIV/0!	#DIV/0!	NR_104170.1	LOC149684	hsa:149684	uncharacterized LOC149684
NUPR1	mRNA	32.9369	37.9544	1.8523	1.99335	0.867802	0.929242	-0.204562	-0.105874	NM_012385.2	NUPR1	hsa:26471	nuclear protein, transcriptional regulator, 1
LOC101927986	ncRNA	3.6801	2.82616	2.07978	2.78436	1.30216	0.74695	0.380904	-0.420916	XR_252662.2	LOC101927986	hsa:101927986	uncharacterized LOC101927986
LOC101927984	ncRNA	0	0	0	0	#DIV/0!	#DIV/0!	#DIV/0!	#DIV/0!	LOC101927984	LOC101927984		uncharacterized LOC101927984
LOC101927989	mRNA	1.64522	1.64983	0.0622623	0.30311	0.997208	0.205411	-0.00403344	-2.28341	XP_006726832	LOC101927989	hsa:101927989	uncharacterized LOC101927989
RP11-363G15.2	ncRNA	0	0	0	0	#DIV/0!	#DIV/0!	#DIV/0!	#DIV/0!
LOC101927988	ncRNA	0	0	0	0	#DIV/0!	#DIV/0!	#DIV/0!	#DIV/0!
CLEC16A	mRNA	8.15807	8.2404	5.03194	4.99988	0.990009	1.00641	-0.0144858	0.00922142	NM_015226.2	CLEC16A	hsa:23274	C-type lectin domain family 16, member A
LOC101927982	ncRNA	0	0	0	0	#DIV/0!	#DIV/0!	#DIV/0!	#DIV/0!	XR_956454.1	LOC101927982	hsa:101927982	uncharacterized LOC101927982
CAMSAP1	mRNA	9.13089	8.49907	13.4996	13.3346	1.07434	1.01237	0.103451	0.0177396	NM_015447.3	CAMSAP1	hsa:157922	calmodulin regulated spectrin-associated protein 1
CAMSAP2	mRNA	14.0999	12.3027	21.1892	18.8727	1.14608	1.12275	0.196712	0.16703	NM_203459.2	CAMSAP2	hsa:23271	calmodulin regulated spectrin-associated protein family, member 2
C3orf80	mRNA	0.0325471	0.0234326	0.344882	0.0335796	1.38897	10.2706	0.474014	3.36044	NM_001168214.1	C3orf80	hsa:401097	chromosome 3 open reading frame 80
C3orf83	mRNA	1.31587	0.83592	0.410104	0.63888	1.57416	0.64191	0.654586	-0.639556	NM_001195279.1	MKRN2OS	hsa:100129480	MKRN2 opposite strand
C3orf84	mRNA	0	0	0	0	#DIV/0!	#DIV/0!	#DIV/0!	#DIV/0!	NM_001080528.2	C3orf84	hsa:646498	chromosome 3 open reading frame 84
NPC1L1	mRNA	0	0	0.123291	0.0857451	#DIV/0!	1.43788	#DIV/0!	0.523943	NM_013389.2	NPC1L1	hsa:29881	NPC1-like 1
NAGPA-AS1	ncRNA	0.203492	0.341846	0.431256	0.139965	0.595272	3.08117	-0.748379	1.62348	NR_038913.1	NAGPA-AS1	hsa:100507589	NAGPA antisense RNA 1
AMELX	mRNA	0	0	0	0	#DIV/0!	#DIV/0!	#DIV/0!	#DIV/0!	NM_182681.1	AMELX	hsa:265	amelogenin, X-linked
AMELY	mRNA	0	0	0	0	#DIV/0!	#DIV/0!	#DIV/0!	#DIV/0!	NM_001143.1	AMELY	hsa:266	amelogenin, Y-linked
LOC101927996	ncRNA	0	0	0	0	#DIV/0!	#DIV/0!	#DIV/0!	#DIV/0!	LOC101927996	LOC101927996		spidroin-2-like
LOC101927997	ncRNA	0	0	0	0	#DIV/0!	#DIV/0!	#DIV/0!	#DIV/0!	LOC101927997	LOC101927997	hsa:101927997	proline-rich protein 23C-like
RWDD4P1	ncRNA	3.88179	4.62205	3.79689	3.8509	0.839841	0.985974	-0.251811	-0.020378	RWDD4P1	RWDD4P1		RWD domain containing 4 pseudogene 1
LOC353194	ncRNA	0	0	0	0	#DIV/0!	#DIV/0!	#DIV/0!	#DIV/0!
PNPT1	mRNA	17.5707	16.9324	15.6697	14.3749	1.0377	1.09007	0.0533867	0.124427	NM_033109.4	PNPT1	hsa:87178	polyribonucleotide nucleotidyltransferase 1
LOC101927995	ncRNA	0	0	0	0	#DIV/0!	#DIV/0!	#DIV/0!	#DIV/0!	XR_940689.1	LOC101927995	hsa:101927995	uncharacterized LOC101927995
RWDD4P2	ncRNA	4.05787	3.76968	4.64665	4.72682	1.07645	0.98304	0.106282	-0.0246781	RWDD4P2	RWDD4P2		RWD domain containing 4 pseudogene 2
LOC101927998	ncRNA	0	0	0	0	#DIV/0!	#DIV/0!	#DIV/0!	#DIV/0!	XR_933730.1	LOC101927998	hsa:101927998	uncharacterized LOC101927998
LOC101927999	miscRNA	2.03277	1.77873	0.0662769	0.0645309	1.14282	1.02706	0.192601	0.0385157	XR_429802	LOC101927999	hsa:101927999	putative uncharacterized protein encoded by LINC00174-like
CLEC17A	mRNA	0	0	0	0	#DIV/0!	#DIV/0!	#DIV/0!	#DIV/0!	NR_109784.1	CLEC17A	hsa:388512	C-type lectin domain family 17, member A
LDLRAD4-AS1	ncRNA	0	0	0	0	#DIV/0!	#DIV/0!	#DIV/0!	#DIV/0!	NR_040031.1	LDLRAD4-AS1	hsa:100288122	LDLRAD4 antisense RNA 1
LOC101927993	ncRNA	0	0	0	0	#DIV/0!	#DIV/0!	#DIV/0!	#DIV/0!	XR_958609.1	LOC101927993	hsa:101927993	uncharacterized LOC101927993
LOC101927991	ncRNA	0	0	0	0	#DIV/0!	#DIV/0!	#DIV/0!	#DIV/0!	XR_431530.1	LOC101927991	hsa:101927991	uncharacterized LOC101927991
DAK	mRNA	11.6333	13.8595	2.3061	2.34741	0.839377	0.982402	-0.25261	-0.0256146	NM_015533.3	TKFC	hsa:26007	dihydroxyacetone kinase 2 homolog (S. cerevisiae)
CAMSAP3	mRNA	0.0200493	0	0.424901	0.496449	#DIV/0!	0.855881	#DIV/0!	-0.224519	NM_020902.1	CAMSAP3	hsa:57662	calmodulin regulated spectrin-associated protein family, member 3
DAP	mRNA	87.9906	91.9034	104.665	118.652	0.957425	0.882117	-0.0627681	-0.180958	NM_004394.2	DAP	hsa:1611	death-associated protein
DAO	mRNA	0	0	0	0	#DIV/0!	#DIV/0!	#DIV/0!	#DIV/0!	NM_001917.4	DAO	hsa:1610	D-amino-acid oxidase
SKIV2L	mRNA	20.705	20.9186	19.4239	20.1993	0.989784	0.961612	-0.0148139	-0.056473	NM_006929.4	SKIV2L	hsa:6499	superkiller viralicidic activity 2-like (S. cerevisiae)
DNAJC3-AS1	ncRNA	0.806505	1.18281	0.15826	0.369818	0.681857	0.42794	-0.552458	-1.22452	NR_132117.1	DNAJC3-AS1	hsa:100289274	DNAJC3 antisense RNA 1 (head to head)
C3orf27	mRNA	0	0	0	0	#DIV/0!	#DIV/0!	#DIV/0!	#DIV/0!	NR_125802.1	LINC01565	hsa:23434	long intergenic non-protein coding RNA 1565
C3orf22	mRNA	0	0	0	0	#DIV/0!	#DIV/0!	#DIV/0!	#DIV/0!	NR_130715.1	C3orf22	hsa:152065	chromosome 3 open reading frame 22
DBI	mRNA	126.695	156.97	51.7333	57.0738	0.807127	0.906429	-0.309132	-0.141734	NR_104221.1	DBI	hsa:1622	diazepam binding inhibitor (GABA receptor modulator, acyl-CoA binding protein)
CLEC14A	mRNA	0	0	0	0	#DIV/0!	#DIV/0!	#DIV/0!	#DIV/0!	NM_175060.2	CLEC14A	hsa:161198	C-type lectin domain family 14, member A
C3orf20	mRNA	0.0974239	0.140282	0.103234	0.201029	0.694484	0.513528	-0.525986	-0.961484	NM_032137.4	C3orf20	hsa:84077	chromosome 3 open reading frame 20
DBH	mRNA	0	0.0656621	0.32214	0.658672	0	0.489075	#NUM!	-1.03187	NM_000787.3	DBH	hsa:1621	dopamine beta-hydroxylase (dopamine beta-monooxygenase)
PEG3-AS1	antisense_RNA	0	0	0	0	#DIV/0!	#DIV/0!	#DIV/0!	#DIV/0!	NR_023847.2	PEG3-AS1	hsa:100169890	PEG3 antisense RNA 1
DBP	mRNA	3.01307	3.78706	3.301	2.37101	0.795623	1.39223	-0.329844	0.4774	NM_001352.4	DBP	hsa:1628	D site of albumin promoter (albumin D-box) binding protein
DBT	mRNA	3.78607	3.77033	3.48572	3.47394	1.00417	1.00339	0.0060075	0.00488495	NM_001918.3	DBT	hsa:1629	dihydrolipoamide branched chain transacylase E2
LOC102388891	ncRNA	0.210028	0	0.445109	0.75842	#DIV/0!	0.586889	#DIV/0!	-0.768839	LOC102388891	LOC102388891		family with sequence similarity 195, member A pseudogene
OR5H4P	ncRNA	0	0	0	0	#DIV/0!	#DIV/0!	#DIV/0!	#DIV/0!	OR5H4P	OR5H4P		olfactory receptor, family 5, subfamily H, member 4 pseudogene
STPG1	mRNA	6.21421	6.97351	3.49335	2.94982	0.891115	1.18426	-0.166316	0.243985	NM_178122.4	STPG1	hsa:90529	sperm-tail PG-rich repeat containing 1
C3orf38	mRNA	3.8687	3.3104	10.3158	12.5632	1.16865	0.82111	0.224842	-0.284352	NM_173824.3	C3orf38	hsa:285237	chromosome 3 open reading frame 38
STPG2	mRNA	0.0569887	0.0136765	0	0.0391978	4.16691	0	2.05898	#NUM!	NM_174952.2	STPG2	hsa:285555	sperm-tail PG-rich repeat containing 2
SVOP	mRNA	0.0241666	0	0	0	#DIV/0!	#DIV/0!	#DIV/0!	#DIV/0!	NM_018711.4	SVOP	hsa:55530	SV2 related protein homolog (rat)
DCD	mRNA	0	0	0	0	#DIV/0!	#DIV/0!	#DIV/0!	#DIV/0!	NM_053283.3	DCD	hsa:117159	dermcidin
DCC	mRNA	0.00821806	0	0	0	#DIV/0!	#DIV/0!	#DIV/0!	#DIV/0!	NM_005215.3	DCC	hsa:1630	DCC netrin 1 receptor
TAF9BP1	ncRNA	0.0633017	0	0.234769	0	#DIV/0!	#DIV/0!	#DIV/0!	#DIV/0!	TAF9BP1	TAF9BP1		TAF9B RNA polymerase II, TATA box binding protein (TBP)-associated factor, 31kDa pseudogene 1
C3orf33	mRNA	1.95535	2.22115	1.24318	1.88289	0.880332	0.660251	-0.18388	-0.598914	NM_173657	C3orf33	hsa:285315	chromosome 3 open reading frame 33
C3orf30	mRNA	0	0	0	0	#DIV/0!	#DIV/0!	#DIV/0!	#DIV/0!	NM_152539.2	C3orf30	hsa:152405	chromosome 3 open reading frame 30
C3orf36	mRNA	0.0503036	0.108649	0	0	0.462989	#DIV/0!	-1.11095	#DIV/0!	NM_025041.2	C3orf36	hsa:80111	chromosome 3 open reading frame 36
DCK	mRNA	15.1591	16.0349	24.3847	24.5061	0.945382	0.995048	-0.0810311	-0.00716185	NM_000788.2	DCK	hsa:1633	deoxycytidine kinase
DCN	mRNA	37.7725	38.2573	0	0	0.987327	#DIV/0!	-0.0183994	#DIV/0!	NM_133507.2	DCN	hsa:1634	decorin
C1QTNF9B	mRNA	0.276919	0.348898	0.660227	0.35713	0.793696	1.8487	-0.333341	0.886513	NR_104426.1	C1QTNF9B	hsa:387911	C1q and tumor necrosis factor related protein 9B
C3orf35	mRNA	0.326831	0.299479	0.377807	0.306545	1.09133	1.23247	0.126091	0.30155	NR_126512.1	C3orf35	hsa:339883	chromosome 3 open reading frame 35
TAF9BP2	ncRNA	0	0	0	0	#DIV/0!	#DIV/0!	#DIV/0!	#DIV/0!	TAF9BP2	TAF9BP2		TAF9B RNA polymerase II, TATA box binding protein (TBP)-associated factor, 31kDa pseudogene 2
ZAP70	mRNA	0	0	0.0864888	0.0280701	#DIV/0!	3.08117	#DIV/0!	1.62348	NM_207519.1	ZAP70	hsa:7535	zeta-chain (TCR) associated protein kinase 70kDa
DCT	mRNA	0	0	0	0.0720502	#DIV/0!	0	#DIV/0!	#NUM!	NM_001922.3	DCT	hsa:1638	dopachrome tautomerase
OR5H3P	ncRNA	0	0	0	0	#DIV/0!	#DIV/0!	#DIV/0!	#DIV/0!	OR5H3P	OR5H3P		olfactory receptor, family 5, subfamily H, member 3 pseudogene
DCX	mRNA	0	0	0	0	#DIV/0!	#DIV/0!	#DIV/0!	#DIV/0!	NM_178153.2	DCX	hsa:1641	doublecortin
DNASE2	mRNA	12.118	13.6883	8.14718	8.01877	0.885277	1.01601	-0.1758	0.0229189	NM_001375.2	DNASE2	hsa:1777	deoxyribonuclease II, lysosomal
DNASE1	mRNA	2.11256	2.06694	4.64929	3.57674	1.02207	1.29987	0.0314956	0.378366	NM_005223.3	DNASE1	hsa:1773	deoxyribonuclease I
LOC100132146	mRNA	0	0	0	0	#DIV/0!	#DIV/0!	#DIV/0!	#DIV/0!	NM_001195442.1	LOC100132146	hsa:100132146	uncharacterized LOC100132146
MIR1289-1	miRNA	0	0	0	0	#DIV/0!	#DIV/0!	#DIV/0!	#DIV/0!	NR_031620.1	MIR1289-1	hsa:100302125	microRNA 1289-1
MIR1289-2	miRNA	0	0	0	0	#DIV/0!	#DIV/0!	#DIV/0!	#DIV/0!	NR_031621.1	MIR1289-2	hsa:100302134	microRNA 1289-2
C3orf49	ncRNA	0.390565	0.281191	0.551811	0.335796	1.38897	1.64329	0.474014	0.716588	NR_026866.1	C3orf49	hsa:132200	chromosome 3 open reading frame 49
DDC	mRNA	0.0405345	0.0583663	0	0.0418204	0.694484	0	-0.525986	#NUM!	NM_001242890.1	DDC	hsa:1644	dopa decarboxylase (aromatic L-amino acid decarboxylase)
LOC147004	miscRNA	0	0	0	0	#DIV/0!	#DIV/0!	#DIV/0!	#DIV/0!	XR_934684.1	LOC147004	hsa:147004	uncharacterized LOC147004
CLEC12A	mRNA	0	0	0	0	#DIV/0!	#DIV/0!	#DIV/0!	#DIV/0!	NM_201625.1	CLEC12A	hsa:160364	C-type lectin domain family 12, member A
CLEC12B	mRNA	0	0	0	0	#DIV/0!	#DIV/0!	#DIV/0!	#DIV/0!	NM_205852.2	CLEC12B	hsa:387837	C-type lectin domain family 12, member B
C3orf43	mRNA	0	0.0332466	0.0489326	0	0	#DIV/0!	#NUM!	#DIV/0!	NM_001077657.1	SMCO1	hsa:255798	single-pass membrane protein with coiled-coil domains 1
DDO	mRNA	1.37471	1.02508	0.832398	0.962432	1.34107	0.86489	0.423388	-0.209412	NM_004032.2	DDO	hsa:8528	D-aspartate oxidase
DDN	mRNA	0.0448218	0.0968095	0.902404	1.2717	0.462989	0.709603	-1.11095	-0.494916	NM_015086.1	DDN	hsa:23109	dendrin
SNORA18	snoRNA	96.6194	83.749	49.1702	52.4656	1.15368	0.937189	0.206242	-0.0935878	NR_002959.1	SNORA18	hsa:677805	small nucleolar RNA, H/ACA box 18
SNORA19	snoRNA	0	0.943892	0.694613	1.35263	0	0.513528	#NUM!	-0.961484	NR_002917.1	SNORA19	hsa:641451	small nucleolar RNA, H/ACA box 19
DDT	mRNA	42.6257	50.0554	38.1515	43.0173	0.85157	0.886888	-0.231803	-0.173177	NM_001355.3	DDT	hsa:1652	D-dopachrome tautomerase
SNORA17	snoRNA	1.26175	1.81682	4.011	2.60356	0.694484	1.54058	-0.525986	0.623478	NR_002958.1	SNORA17	hsa:677804	small nucleolar RNA, H/ACA box 17
LOC100132154	mRNA	0	0	0	0	#DIV/0!	#DIV/0!	#DIV/0!	#DIV/0!	XR_958191.1	LOC100132154	hsa:100132154	putative ankyrin repeat domain-containing protein 30B-like
SNORA15	snoRNA	2.5235	2.27102	4.011	0.650889	1.11117	6.16234	0.152086	2.62348	NR_002957.1	SNORA15	hsa:677803	small nucleolar RNA, H/ACA box 15
SNORA12	snoRNA	0	1.23284	0.604833	0	0	#DIV/0!	#NUM!	#DIV/0!	NR_002954.1	SNORA12	hsa:677800	small nucleolar RNA, H/ACA box 12
SNORA13	snoRNA	1.26175	4.54204	7.3535	2.60356	0.277794	2.82441	-1.84791	1.49795	NR_002922.1	SNORA13	hsa:654322	small nucleolar RNA, H/ACA box 13
LOC392787	ncRNA	0	0	0	0	#DIV/0!	#DIV/0!	#DIV/0!	#DIV/0!	UPI0000251ECD	LOC392787		filamin C pseudogene
SNORA10	snoRNA	28.3894	20.4392	14.0385	14.3196	1.38897	0.980372	0.474014	-0.0285985	NR_002327.1	SNORA10	hsa:574042	small nucleolar RNA, H/ACA box 10
SNORA11	snoRNA	0.640507	0.922277	0	0	0.694484	#DIV/0!	-0.525986	#DIV/0!	NR_002953.1	SNORA11	hsa:677799	small nucleolar RNA, H/ACA box 11
LOC91450	ncRNA	0.675983	0.12167	0	0	5.55587	#DIV/0!	2.47401	#DIV/0!	NR_026998.1	LOC91450	hsa:91450	uncharacterized LOC91450
SNAPC5P1	ncRNA	0	0	0	0	#DIV/0!	#DIV/0!	#DIV/0!	#DIV/0!	SNAPC5P1	SNAPC5P1		small nuclear RNA activating complex, polypeptide 5, 19kDa pseudogene 1
C3orf55	mRNA	0	0	0.462774	0.901166	#DIV/0!	0.513528	#DIV/0!	-0.961484	NR_024016.2	PQLC2L	hsa:152078	PQ loop repeat containing 2-like
C3orf52	mRNA	0.589334	0.928147	1.83441	2.1281	0.634957	0.861994	-0.655269	-0.21425	NM_024616.2	C3orf52	hsa:79669	chromosome 3 open reading frame 52
DEK	mRNA	81.0423	83.3019	143.942	147.869	0.972874	0.973442	-0.0396746	-0.0388332	NM_003472.3	DEK	hsa:7913	DEK proto-oncogene
C3orf58	mRNA	3.31387	3.31522	4.83853	3.75692	0.999592	1.2879	-0.000588194	0.365017	NM_173552.3	C3orf58	hsa:205428	chromosome 3 open reading frame 58
C3orf56	mRNA	0	0	0	0	#DIV/0!	#DIV/0!	#DIV/0!	#DIV/0!	NM_001007534.2	C3orf56	hsa:285311	chromosome 3 open reading frame 56
DES	mRNA	0	0	0	0	#DIV/0!	#DIV/0!	#DIV/0!	#DIV/0!	NM_001927.3	DES	hsa:1674	desmin
RPL31P49	ncRNA	0	0	0	0	#DIV/0!	#DIV/0!	#DIV/0!	#DIV/0!	RPL31P49	RPL31P49		ribosomal protein L31 pseudogene 49
MDC1	mRNA	12.9936	12.1343	11.1138	10.8798	1.07082	1.02151	0.0987155	0.0307047	NM_014641.2	MDC1	hsa:9656	mediator of DNA-damage checkpoint 1
SNORA40	snoRNA	159.224	176.946	209.325	182.679	0.899842	1.14586	-0.152256	0.196428	NR_002973.1	SNORA40	hsa:677822	small nucleolar RNA, H/ACA box 40
RPL31P48	ncRNA	0	0	0	0	#DIV/0!	#DIV/0!	#DIV/0!	#DIV/0!	RPL31P48	RPL31P48		ribosomal protein L31 pseudogene 48
LOC101927689	ncRNA	0	0	0	0	#DIV/0!	#DIV/0!	#DIV/0!	#DIV/0!	LOC101927689	LOC101927689		peptidyl-prolyl cis-trans isomerase A-like
LOC101927686	ncRNA	0.593877	0.183243	0.0898994	0.175062	3.24093	0.513528	1.69641	-0.961484	NR_125844.1	LOC101927686	hsa:101927686	uncharacterized LOC101927686
LOC101927687	ncRNA	0	0	0	0	#DIV/0!	#DIV/0!	#DIV/0!	#DIV/0!	XR_933250.1	LOC101927687	hsa:101927687	uncharacterized LOC101927687
LOC100132570	ncRNA	0.211751	0.228678	0.056095	0.0546172	0.925979	1.02706	-0.110949	0.0385157	LOC100132570	LOC100132570		chromosome 17 open reading frame 58 pseudogene
RPL31P41	ncRNA	0	0	0	0	#DIV/0!	#DIV/0!	#DIV/0!	#DIV/0!	RPL31P41	RPL31P41		ribosomal protein L31 pseudogene 41
LOC101927680	mRNA	0.0328787	0.0236713	0	0	1.38897	#DIV/0!	0.474014	#DIV/0!	XR_958564.1	LOC101927680	hsa:101927680	ERV-FRD provirus ancestral Env polyprotein-like
LOC101927681	mRNA	0.365207	0.427268	0.096747	0.141297	0.85475	0.684704	-0.226426	-0.546447	XP_005276020.1	LOC101927681	hsa:101927681	5E5 antigen-like
RPL31P40	ncRNA	0	0	0	0	#DIV/0!	#DIV/0!	#DIV/0!	#DIV/0!	RPL31P40	RPL31P40		ribosomal protein L31 pseudogene 40
RPL31P43	ncRNA	0	0.270893	0	0.388199	0	0	#NUM!	#NUM!	RPL31P43	RPL31P43		ribosomal protein L31 pseudogene 43
RPL31P42	ncRNA	0	0	0	0	#DIV/0!	#DIV/0!	#DIV/0!	#DIV/0!	RPL31P42	RPL31P42		ribosomal protein L31 pseudogene 42
LOC101927684	ncRNA	0	0	0	0	#DIV/0!	#DIV/0!	#DIV/0!	#DIV/0!	XR_251088.1	LOC101927684	hsa:101927684	uncharacterized LOC101927684
RPL31P45	ncRNA	0	0	0	0	#DIV/0!	#DIV/0!	#DIV/0!	#DIV/0!	RPL31P45	RPL31P45		ribosomal protein L31 pseudogene 45
MIR4666A	Precursor_miRNA	0	0	0	0	#DIV/0!	#DIV/0!	#DIV/0!	#DIV/0!	NR_039812.1	MIR4666A	hsa:100616308	microRNA 4666a
RPL31P44	ncRNA	0	0	0	0	#DIV/0!	#DIV/0!	#DIV/0!	#DIV/0!	RPL31P44	RPL31P44		ribosomal protein L31 pseudogene 44
LOC101927685	mRNA	0.0486132	0	0.154537	0.150466	#DIV/0!	1.02706	#DIV/0!	0.0385157	XP_005276778.1	LOC101927685	hsa:101927685	heat shock transcription factor, X-linked-like
RPL31P47	ncRNA	0	0.168271	0	0	0	#DIV/0!	#NUM!	#DIV/0!	RPL31P47	RPL31P47		ribosomal protein L31 pseudogene 47
MIR4666B	Precursor_miRNA	0	0	1.09766	0	#DIV/0!	#DIV/0!	#DIV/0!	#DIV/0!	NR_049877.1	MIR4666B	hsa:100847047	microRNA 4666b
RPL31P46	ncRNA	0.194228	0	2.67555	2.40467	#DIV/0!	1.11264	#DIV/0!	0.153993	RPL31P46	RPL31P46		ribosomal protein L31 pseudogene 46
KRTAP3-4P	ncRNA	0	0	0	0	#DIV/0!	#DIV/0!	#DIV/0!	#DIV/0!	KRTAP3P1	KRTAP3-4P		keratin associated protein 3-4, pseudogene
IL4I1	mRNA	0.348593	0.125486	0.554075	0.467548	2.77794	1.18507	1.47401	0.244967	NR_047577.1	IL4I1	hsa:259307	interleukin 4 induced 1
SNORA38	snoRNA	0	0.91529	1.34713	0.65582	0	2.05411	#NUM!	1.03852	NR_002971.1	SNORA38	hsa:677820	small nucleolar RNA, H/ACA box 38
RPL31P50	ncRNA	0	0	0	0	#DIV/0!	#DIV/0!	#DIV/0!	#DIV/0!	RPL31P50	RPL31P50		ribosomal protein L31 pseudogene 50
SNORA39	snoRNA	0.616959	1.33255	0.653754	0	0.462989	#DIV/0!	-1.11095	#DIV/0!	NR_002972.1	SNORA71E	hsa:677821	small nucleolar RNA, H/ACA box 71E
LOC100132571	ncRNA	0.04499	0	0	0	#DIV/0!	#DIV/0!	#DIV/0!	#DIV/0!	LOC100132571	LOC100132571		short coiled-coil protein pseudogene
SNORA37	snoRNA	0.650437	0.468288	0	0	1.38897	#DIV/0!	0.474014	#DIV/0!	NR_002970.1	SNORA37	hsa:677819	small nucleolar RNA, H/ACA box 37
SNORA34	snoRNA	1.22491	1.32283	2.59593	1.26377	0.925979	2.05411	-0.110949	1.03852	NR_002968.1	SNORA34	hsa:677815	small nucleolar RNA, H/ACA box 34
TGIF2P1	ncRNA	0.0412925	0.0743222	0.240653	0.205912	0.555587	1.16872	-0.847914	0.224929	TGIF2P1	TGIF2P1		TGFB-induced factor homeobox 2 pseudogene 1
SNORA35	snoRNA	0	0	0	0	#DIV/0!	#DIV/0!	#DIV/0!	#DIV/0!	NR_002993.1	SNORA35	hsa:677816	small nucleolar RNA, H/ACA box 35
SNORA32	snoRNA	20.1098	25.4617	28.6571	42.211	0.789806	0.678902	-0.34043	-0.558725	NR_003032.1	SNORA32	hsa:692063	small nucleolar RNA, H/ACA box 32
SNORA33	snoRNA	24.6041	24.9812	16.7125	14.9705	0.984905	1.11637	-0.0219436	0.15881	NR_002436.1	SNORA33	hsa:594839	small nucleolar RNA, H/ACA box 33
SNORA30	snoRNA	0.650437	0.468288	0	0	1.38897	#DIV/0!	0.474014	#DIV/0!	NR_002966.1	SNORA30	hsa:677813	small nucleolar RNA, H/ACA box 30
SNORA31	snoRNA	5.8089	6.97028	3.41964	6.6591	0.833381	0.513528	-0.262952	-0.961484	NR_002967.1	SNORA31	hsa:677814	small nucleolar RNA, H/ACA box 31
RPL31P38	ncRNA	0	0.145916	0.21476	0.209102	0	1.02706	#NUM!	0.0385157	RPL31P38	RPL31P38		ribosomal protein L31 pseudogene 38
LOC101927699	ncRNA	0.196196	0.141253	0.0692989	0.134947	1.38897	0.513528	0.474014	-0.961484	XR_428739	LOC101927699	hsa:101927699	uncharacterized LOC101927699
RPL31P37	ncRNA	0	0	0	0	#DIV/0!	#DIV/0!	#DIV/0!	#DIV/0!	RPL31P37	RPL31P37		ribosomal protein L31 pseudogene 37
LOC101927697	ncRNA	0	0	0	0	#DIV/0!	#DIV/0!	#DIV/0!	#DIV/0!	NR_109888.1	LOC101927697	hsa:101927697	uncharacterized LOC101927697
RPL31P39	ncRNA	0	0	0	0	#DIV/0!	#DIV/0!	#DIV/0!	#DIV/0!	RPL31P39	RPL31P39		ribosomal protein L31 pseudogene 39
RPL31P30	ncRNA	0	0.164155	0	0	0	#DIV/0!	#NUM!	#DIV/0!	RPL31P30	RPL31P30		ribosomal protein L31 pseudogene 30
LOC101927691	ncRNA	0	0.024477	0.0360253	0	0	#DIV/0!	#NUM!	#DIV/0!	NR_110853.1	LOC101927691	hsa:101927691	uncharacterized LOC101927691
RPL31P32	ncRNA	0	0	0	0	#DIV/0!	#DIV/0!	#DIV/0!	#DIV/0!	RPL31P32	RPL31P32		ribosomal protein L31 pseudogene 32
RPL31P31	ncRNA	0	0	0	0	#DIV/0!	#DIV/0!	#DIV/0!	#DIV/0!	RPL31P31	RPL31P31		ribosomal protein L31 pseudogene 31
LOC101927690	ncRNA	0	0	0	0	#DIV/0!	#DIV/0!	#DIV/0!	#DIV/0!	XR_253256	LOC101927690	hsa:101927690	uncharacterized LOC101927690
RPL31P34	ncRNA	0	0	0	0	#DIV/0!	#DIV/0!	#DIV/0!	#DIV/0!	RPL31P34	RPL31P34		ribosomal protein L31 pseudogene 34
SNORA2A	snoRNA	0.621529	0	0.658596	0.641246	#DIV/0!	1.02706	#DIV/0!	0.0385157	NR_002950.1	SNORA2A	hsa:677793	small nucleolar RNA, H/ACA box 2A
LOC101927695	ncRNA	0	0	0.219532	0	#DIV/0!	#DIV/0!	#DIV/0!	#DIV/0!	XR_253211.1	LOC101927695	hsa:101927695	uncharacterized LOC101927695
RPL31P33	ncRNA	0	0	0	0	#DIV/0!	#DIV/0!	#DIV/0!	#DIV/0!	RPL31P33	RPL31P33		ribosomal protein L31 pseudogene 33
LOC101927696	ncRNA	10.9533	15.9206	6.13176	7.24956	0.687994	0.845811	-0.539533	-0.241592	XR_252905	LOC101927696	hsa:101927696	uncharacterized LOC101927696
SNORA2B	snoRNA	0	0.881885	2.59593	2.52754	0	1.02706	#NUM!	0.0385157	NR_002951.1	SNORA2B	hsa:677794	small nucleolar RNA, H/ACA box 2B
LOC101927693	ncRNA	0	0	0	0	#DIV/0!	#DIV/0!	#DIV/0!	#DIV/0!	XR_251869	LOC101927693	hsa:101927693	uncharacterized LOC101927693
RPL31P36	ncRNA	0	0	0	0	#DIV/0!	#DIV/0!	#DIV/0!	#DIV/0!	RPL31P36	RPL31P36		ribosomal protein L31 pseudogene 36
RPL31P35	ncRNA	0	0	0	0	#DIV/0!	#DIV/0!	#DIV/0!	#DIV/0!	RPL31P35	RPL31P35		ribosomal protein L31 pseudogene 35
AR	mRNA	13.9608	12.9537	0.700871	0.658036	1.07774	1.0651	0.108012	0.0909831	NM_001011645.2	AR	hsa:367	androgen receptor
SNORA29	snoRNA	2.39732	4.31494	1.27015	3.09172	0.555587	0.410823	-0.847914	-1.28341	NR_002965.1	SNORA29	hsa:677812	small nucleolar RNA, H/ACA box 29
SNORA27	snoRNA	15.3162	17.7392	9.17331	8.2446	0.863413	1.11264	-0.211878	0.153993	NR_002575.1	SNORA27	hsa:619499	small nucleolar RNA, H/ACA box 27
SNORA28	snoRNA	0.665923	0.958875	5.64511	3.43525	0.694484	1.64329	-0.525986	0.716588	NR_002964.1	SNORA28	hsa:677811	small nucleolar RNA, H/ACA box 28
SNORA25	snoRNA	7.514	6.3114	7.29862	16.1508	1.19054	0.451905	0.251621	-1.14591	NR_003028.1	SNORA25	hsa:684959	small nucleolar RNA, H/ACA box 25
SNORA26	snoRNA	14.4429	16.3402	10.9316	14.1915	0.883889	0.770292	-0.178063	-0.376522	NR_003016.1	SNORA26	hsa:677810	small nucleolar RNA, H/ACA box 26
SNORA23	snoRNA	0	0.319625	0.940852	0.916066	0	1.02706	#NUM!	0.0385157	NR_002962.1	SNORA23	hsa:677808	small nucleolar RNA, H/ACA box 23
SNORA24	snoRNA	5.76456	3.22797	8.14447	10.5732	1.78582	0.770292	0.836584	-0.376522	NR_002963.1	SNORA24	hsa:677809	small nucleolar RNA, H/ACA box 24
SNORA21	snoRNA	6.93962	6.81306	3.3425	4.55622	1.01858	0.733612	0.0265549	-0.446911	NR_002576.1	SNORA21	hsa:619505	small nucleolar RNA, H/ACA box 21
SNORA22	snoRNA	3.13083	3.1557	3.98107	3.23016	0.99212	1.23247	-0.011413	0.30155	NR_002961.1	SNORA22	hsa:677807	small nucleolar RNA, H/ACA box 22
RWDD1P3	ncRNA	0.0842433	0	0	0	#DIV/0!	#DIV/0!	#DIV/0!	#DIV/0!	RWDD1P3	RWDD1P3		RWD domain containing 1 pseudogene 3
CGGBP1	mRNA	14.6037	14.8927	27.776	27.6164	0.980594	1.00578	-0.0282716	0.00831165	NM_003663.3	CGGBP1	hsa:8545	CGG triplet repeat binding protein 1
PHC1P1	ncRNA	0.821821	0.556873	0.221977	0.315882	1.47578	0.702723	0.561477	-0.508972	PHC1P1	PHC1P1		polyhomeotic homolog 1 (Drosophila) pseudogene 1
SNORA20	snoRNA	4.44958	5.49174	1.34713	3.2791	0.810232	0.410823	-0.303594	-1.28341	NR_002960.1	SNORA20	hsa:677806	small nucleolar RNA, H/ACA box 20
GRID2IP	mRNA	0	0.0130417	0.0191948	0	0	#DIV/0!	#NUM!	#DIV/0!	NM_001145118.1	GRID2IP	hsa:392862	glutamate receptor, ionotropic, delta 2 (Grid2) interacting protein
RWDD1P1	ncRNA	0	0	0	0	#DIV/0!	#DIV/0!	#DIV/0!	#DIV/0!	RWDD1P1	RWDD1P1		RWD domain containing 1 pseudogene 1
SNORA61	snoRNA	36.1443	39.0336	38.2999	34.6273	0.925979	1.10606	-0.110949	0.145431	NR_002987.1	SNORA61	hsa:677838	small nucleolar RNA, H/ACA box 61
SNORA62	snoRNA	21.249	26.6742	27.7124	29.2308	0.796614	0.948052	-0.328047	-0.0769615	NR_002324.1	SNORA62	hsa:6044	small nucleolar RNA, H/ACA box 62
SNORA60	snoRNA	1.23392	3.55348	0.653754	0.636531	0.347242	1.02706	-1.52599	0.0385157	NR_002986.1	SNORA60	hsa:677837	small nucleolar RNA, H/ACA box 60
DHH	mRNA	0	0	0.642948	0.35772	#DIV/0!	1.79735	#DIV/0!	0.845871	NM_021044.2	DHH	hsa:50846	desert hedgehog
ACTL7A	mRNA	0	0	0	0	#DIV/0!	#DIV/0!	#DIV/0!	#DIV/0!	NM_006687.3	ACTL7A	hsa:10881	actin-like 7A
ACTL7B	mRNA	0	0	0	0	#DIV/0!	#DIV/0!	#DIV/0!	#DIV/0!	NM_006686.3	ACTL7B	hsa:10880	actin-like 7B
FPR1	mRNA	0.489607	0.396559	0.0648508	0	1.23464	#DIV/0!	0.304089	#DIV/0!	NM_002029.3	FPR1	hsa:2357	formyl peptide receptor 1
RPL31P63	ncRNA	0	0	0	0	#DIV/0!	#DIV/0!	#DIV/0!	#DIV/0!	RPL31P63	RPL31P63		ribosomal protein L31 pseudogene 63
RPL31P62	ncRNA	1.29886	1.4962	0	0	0.868105	#DIV/0!	-0.204058	#DIV/0!	RPL31P62	RPL31P62		ribosomal protein L31 pseudogene 62
FPR3	mRNA	0	0	0	0	#DIV/0!	#DIV/0!	#DIV/0!	#DIV/0!	NM_002030.3	FPR3	hsa:2359	formyl peptide receptor 3
FPR2	mRNA	0	0.0773154	0	0	0	#DIV/0!	#NUM!	#DIV/0!	NM_001462.3	FPR2	hsa:2358	formyl peptide receptor 2
SNORA5B	snoRNA	1.27131	1.37293	4.04139	3.2791	0.925979	1.23247	-0.110949	0.30155	NR_002990.1	SNORA5B	hsa:677795	small nucleolar RNA, H/ACA box 5B
C2	mRNA	0.145671	0.146828	0.864408	0.841636	0.99212	1.02706	-0.011413	0.0385157	NM_001282459.1	C2	hsa:717	complement component 2
SNORA5C	snoRNA	4.89964	4.40942	3.24491	5.68697	1.11117	0.570587	0.152086	-0.809481	NR_002991.1	SNORA5C	hsa:677796	small nucleolar RNA, H/ACA box 5C
DYNC2LI1	mRNA	6.29009	5.48418	2.38481	2.5006	1.14695	0.953695	0.197804	-0.0683995	NM_016008.3	DYNC2LI1	hsa:51626	dynein, cytoplasmic 2, light intermediate chain 1
C3	mRNA	179.837	180.173	13.9092	16.7672	0.998133	0.829546	-0.00269632	-0.269607	NM_000064	C3	hsa:718	complement component 3
SNORA5A	snoRNA	2.50467	2.70489	1.99053	1.29206	0.925979	1.54058	-0.110949	0.623478	NR_002919.1	SNORA5A	hsa:654319	small nucleolar RNA, H/ACA box 5A
C5	mRNA	0.982618	1.07222	0.732109	0.823705	0.916433	0.888799	-0.125899	-0.170071	NM_001735.2	C5	hsa:727	complement component 5
C6	mRNA	0	0	0	0	#DIV/0!	#DIV/0!	#DIV/0!	#DIV/0!	NM_001115131.2	C6	hsa:729	complement component 6
C7	mRNA	0	0.0451713	0	0	0	#DIV/0!	#NUM!	#DIV/0!	NM_000587.2	C7	hsa:730	complement component 7
C9	mRNA	0	0	0.0990462	0.0642913	#DIV/0!	1.54058	#DIV/0!	0.623478	NM_001737.3	C9	hsa:735	complement component 9
SNORA58	snoRNA	0.355535	0	0	0.366815	#DIV/0!	0	#DIV/0!	#NUM!	NR_002985.2	SNORA58	hsa:677836	small nucleolar RNA, H/ACA box 58
SNORA56	snoRNA	0	0	0	0.671072	#DIV/0!	0	#DIV/0!	#NUM!	NR_002984.1	SNORA56	hsa:677835	small nucleolar RNA, H/ACA box 56
SNORA57	snoRNA	0.56313	0	1.19343	0	#DIV/0!	#DIV/0!	#DIV/0!	#DIV/0!	NR_004390.1	SNORA57	hsa:692158	small nucleolar RNA, H/ACA box 57
SNORA54	snoRNA	0	0	0.72285	0	#DIV/0!	#DIV/0!	#DIV/0!	#DIV/0!	NR_002982.1	SNORA54	hsa:677833	small nucleolar RNA, H/ACA box 54
SNORA55	snoRNA	5.5121	3.0866	6.48982	6.31885	1.78582	1.02706	0.836584	0.0385157	NR_002983.1	SNORA55	hsa:677834	small nucleolar RNA, H/ACA box 55
SNORA52	snoRNA	18.1588	22.9915	16.5878	22.6111	0.789806	0.733612	-0.34043	-0.446911	NR_002585.1	SNORA52	hsa:619565	small nucleolar RNA, H/ACA box 52
LOC100132599	ncRNA	0	0	0	0	#DIV/0!	#DIV/0!	#DIV/0!	#DIV/0!	LOC100132599	LOC100132599		zinc finger protein 114 pseudogene
SNORA53	snoRNA	1.67813	3.14127	1.42257	1.03882	0.534219	1.36941	-0.904498	0.453553	NR_003015.1	SNORA53	hsa:677832	small nucleolar RNA, H/ACA box 53
SNORA50	snoRNA	0.616959	1.33255	0	0	0.462989	#DIV/0!	-1.11095	#DIV/0!	NR_002980.1	SNORA76A	hsa:677830	small nucleolar RNA, H/ACA box 76A
RPL31P59	ncRNA	0	0	0	0	#DIV/0!	#DIV/0!	#DIV/0!	#DIV/0!	RPL31P59	RPL31P59		ribosomal protein L31 pseudogene 59
SNORA51	snoRNA	13.9844	10.5258	4.71495	8.52566	1.32858	0.55303	0.409884	-0.854569	NR_002981.1	SNORA51	hsa:677831	small nucleolar RNA, H/ACA box 51
PES1P1	ncRNA	0	0	0	0	#DIV/0!	#DIV/0!	#DIV/0!	#DIV/0!	PES1P1	PES1P1		pescadillo ribosomal biogenesis factor 1 pseudogene 1
PES1P2	ncRNA	0	0	0	0	#DIV/0!	#DIV/0!	#DIV/0!	#DIV/0!	PES1P2	PES1P2		pescadillo ribosomal biogenesis factor 1 pseudogene 2
RPL31P52	ncRNA	0.707076	0.509066	0.499497	0.243169	1.38897	2.05411	0.474014	1.03852	RPL31P52	RPL31P52		ribosomal protein L31 pseudogene 52
RPL31P51	ncRNA	0.188978	0	0	0	#DIV/0!	#DIV/0!	#DIV/0!	#DIV/0!	RPL31P51	RPL31P51		ribosomal protein L31 pseudogene 51
RPL31P54	ncRNA	0	0	0	0	#DIV/0!	#DIV/0!	#DIV/0!	#DIV/0!	RPL31P54	RPL31P54		ribosomal protein L31 pseudogene 54
RPL31P53	ncRNA	0	0	0	0	#DIV/0!	#DIV/0!	#DIV/0!	#DIV/0!	RPL31P53	RPL31P53		ribosomal protein L31 pseudogene 53
RPL31P56	ncRNA	0	0	0	0	#DIV/0!	#DIV/0!	#DIV/0!	#DIV/0!	RPL31P56	RPL31P56		ribosomal protein L31 pseudogene 56
CP	mRNA	1.17121	1.17835	1.06604	1.23935	0.993941	0.86016	-0.00876825	-0.217323	NR_046371.1	CP	hsa:1356	ceruloplasmin (ferroxidase)
RPL31P55	ncRNA	0	0	0	0	#DIV/0!	#DIV/0!	#DIV/0!	#DIV/0!	RPL31P55	RPL31P55		ribosomal protein L31 pseudogene 55
RPL31P58	ncRNA	0	0	0	0	#DIV/0!	#DIV/0!	#DIV/0!	#DIV/0!	RPL31P58	RPL31P58		ribosomal protein L31 pseudogene 58
RPL31P57	ncRNA	0	0	0	0	#DIV/0!	#DIV/0!	#DIV/0!	#DIV/0!	NM_001101393.1	RPL31P57		ribosomal protein L31 pseudogene 57
CS	mRNA	100.287	99.2203	101.279	103.643	1.01075	0.977188	0.0154305	-0.0332915	NM_198324.1	CS	hsa:1431	citrate synthase
SNORA49	snoRNA	1.83737	0	0.648982	0.631885	#DIV/0!	1.02706	#DIV/0!	0.0385157	NR_002979.2	SNORA49	hsa:677829	small nucleolar RNA, H/ACA box 49
RPL31P61	ncRNA	0	0	0	0	#DIV/0!	#DIV/0!	#DIV/0!	#DIV/0!	RPL31P61	RPL31P61		ribosomal protein L31 pseudogene 61
RPL31P60	ncRNA	0	0.168741	0	0	0	#DIV/0!	#NUM!	#DIV/0!	RPL31P60	RPL31P60		ribosomal protein L31 pseudogene 60
SNORA47	snoRNA	2.43207	3.93972	1.93284	2.50923	0.617319	0.770292	-0.695911	-0.376522	NR_003014.2	SNORA47	hsa:677828	small nucleolar RNA, H/ACA box 47
SNORA48	snoRNA	9.94446	4.92222	19.0993	9.6187	2.02032	1.98564	1.01458	0.989606	NR_002918.1	SNORA48	hsa:652965	small nucleolar RNA, H/ACA box 48
SNORA45	snoRNA	10.8886	12.9119	5.42965	11.8949	0.843302	0.45647	-0.245878	-1.13141	NR_002977.1	SNORA45B	hsa:677826	small nucleolar RNA, H/ACA box 45B
SNORA46	snoRNA	0	0.89495	0.658596	0	0	#DIV/0!	#NUM!	#DIV/0!	NR_002978.1	SNORA46	hsa:677827	small nucleolar RNA, H/ACA box 46
SNORA43	snoRNA	0	0	0.663511	0	#DIV/0!	#DIV/0!	#DIV/0!	#DIV/0!	NR_002975.2	SNORA43	hsa:677824	small nucleolar RNA, H/ACA box 43
SNORA44	snoRNA	22.2479	17.8481	14.1449	20.9862	1.24651	0.674006	0.317895	-0.569167	NR_002976.1	SNORA44	hsa:677825	small nucleolar RNA, H/ACA box 44
SNORA41	snoRNA	8.2635	10.0682	2.69426	6.5582	0.820754	0.410823	-0.284978	-1.28341	NR_002590.1	SNORA41	hsa:619569	small nucleolar RNA, H/ACA box 41
DMRTC1B	mRNA	0	0	0	0	#DIV/0!	#DIV/0!	#DIV/0!	#DIV/0!	NM_001080851.1	DMRTC1B	hsa:728656	DMRT-like family C1B
SNORA42	snoRNA	0.626167	0.450814	1.99053	0.646032	1.38897	3.08117	0.474014	1.62348	NR_002974.1	SNORA80E	hsa:677823	small nucleolar RNA, H/ACA box 80E
SNORA84	snoRNA	0	0	0.6685	0.650889	#DIV/0!	1.02706	#DIV/0!	0.0385157	NR_003704.2	SNORA84	hsa:100124534	small nucleolar RNA, H/ACA box 84
SNORA81	snoRNA	38.1821	28.1683	26.9729	30.6393	1.3555	0.880334	0.438824	-0.183877	NR_002989.1	SNORA81	hsa:677847	small nucleolar RNA, H/ACA box 81
LRSAM1	mRNA	8.87116	10.8222	7.75519	7.67801	0.819719	1.01005	-0.286798	0.0144301	NM_138361.5	LRSAM1	hsa:90678	leucine rich repeat and sterile alpha motif containing 1
DCAF13P3	miscRNA	0.0343175	0.0247072	0.0363642	0	1.38897	#DIV/0!	0.474014	#DIV/0!	NR_027642.1	DCAF13P3	hsa:100132724	DDB1 and CUL4 associated factor 13 pseudogene 3
DCAF13P2	ncRNA	0	0	0	0	#DIV/0!	#DIV/0!	#DIV/0!	#DIV/0!	DCAF13P2	DCAF13P2		DDB1 and CUL4 associated factor 13 pseudogene 2
SNORA80	snoRNA	0	0	0	1.90959	#DIV/0!	0	#DIV/0!	#NUM!	NR_002996.2	SNORA80A	hsa:677846	small nucleolar RNA, H/ACA box 80A
RPLP1	mRNA	1486.88	1845.07	855.069	1098.5	0.805865	0.778394	-0.311391	-0.361427	NM_213725.1	RPLP1	hsa:6176	ribosomal protein, large, P1
RPLP0	mRNA	1863.86	2056.78	1601.37	1608.77	0.906205	0.995401	-0.14209	-0.00665016	NM_053275.3	RPLP0	hsa:6175	ribosomal protein, large, P0
QPRT	mRNA	0	0	0	0	#DIV/0!	#DIV/0!	#DIV/0!	#DIV/0!	NM_014298.3	QPRT	hsa:23475	quinolinate phosphoribosyltransferase
DCAF13P1	ncRNA	0	0	0	0	#DIV/0!	#DIV/0!	#DIV/0!	#DIV/0!	DCAF13P1	DCAF13P1		DDB1 and CUL4 associated factor 13 pseudogene 1
ECSIT	mRNA	16.8505	20.9902	23.2487	25.4403	0.802777	0.913854	-0.316929	-0.129964	NM_016581.4	ECSIT	hsa:51295	ECSIT signalling integrator
SNORA7B	snoRNA	2.41457	2.17299	0	0	1.11117	#DIV/0!	0.152086	#DIV/0!	NR_002992.2	SNORA7B	hsa:677797	small nucleolar RNA, H/ACA box 7B
IGLV2-33	mRNA	0	0	0	0	#DIV/0!	#DIV/0!	#DIV/0!	#DIV/0!	V1-9	IGLV2-33		immunoglobulin lambda variable 2-33 (non-functional)
SNORA7A	snoRNA	3.01821	1.30379	1.91893	1.86838	2.31495	1.02706	1.21098	0.0385157	NR_002582.1	SNORA7A	hsa:619563	small nucleolar RNA, H/ACA box 7A
IGLV2-34	mRNA	0	0	0	0	#DIV/0!	#DIV/0!	#DIV/0!	#DIV/0!	V1-10P	IGLV2-34		immunoglobulin lambda variable 2-34 (pseudogene)
RPLP2	mRNA	1051.64	1243.47	976.212	1119.77	0.845727	0.871798	-0.241736	-0.197934	NM_001004.3	RPLP2	hsa:6181	ribosomal protein, large, P2
SNORA78	snoRNA	2.64272	5.23229	4.2005	8.86132	0.505079	0.474026	-0.985418	-1.07696	NR_003020.1	SNORA78	hsa:677844	small nucleolar RNA, H/ACA box 78
SNORA79	snoRNA	0	0	0.635075	0.618345	#DIV/0!	1.02706	#DIV/0!	0.0385157	NR_003021.2	SNORA79	hsa:677845	small nucleolar RNA, H/ACA box 79
SNORA76	snoRNA	13.2484	20.4392	9.359	5.858	0.648185	1.59764	-0.625522	0.675946	NR_002995.1	SNORA76C	hsa:677842	small nucleolar RNA, H/ACA box 76C
SNORA77	snoRNA	0	0	0.711284	0	#DIV/0!	#DIV/0!	#DIV/0!	#DIV/0!	NR_003019.1	SNORA77	hsa:677843	small nucleolar RNA, H/ACA box 77
SNORA75	snoRNA	5.5121	5.29131	2.59593	3.79131	1.04173	0.684704	0.0589764	-0.546447	NR_002921.1	SNORA75	hsa:654321	small nucleolar RNA, H/ACA box 75
SNORA72	snoRNA	17.1627	15.1023	8.08277	14.428	1.13643	0.560213	0.184507	-0.835953	NR_002581.1	SNORA72	hsa:26775	small nucleolar RNA, H/ACA box 72
SNORA70	snoRNA	50.9653	64.4364	59.9323	105.806	0.79094	0.566437	-0.338359	-0.820012	NR_000011.1	SNORA70	hsa:26778	small nucleolar RNA, H/ACA box 70
ACTL6B	mRNA	0	0	0	0	#DIV/0!	#DIV/0!	#DIV/0!	#DIV/0!	NM_016188.4	ACTL6B	hsa:51412	actin-like 6B
ACTL6A	mRNA	32.1802	37.5893	61.5283	66.7202	0.856101	0.922184	-0.224147	-0.116874	NM_178042	ACTL6A	hsa:86	actin-like 6A
SIRT4	mRNA	0.111208	0.120098	0.353521	0.57368	0.925979	0.616234	-0.110949	-0.69845	NM_012240.2	SIRT4	hsa:23409	sirtuin 4
SIRT5	mRNA	3.86435	3.90037	1.07758	1.35442	0.990766	0.795607	-0.0133839	-0.329872	NM_031244.3	SIRT5	hsa:23408	sirtuin 5
SIRT6	mRNA	9.54289	10.4885	14.7915	14.7161	0.909847	1.00513	-0.136304	0.00737721	NM_016539.2	SIRT6	hsa:51548	sirtuin 6
SIRT7	mRNA	12.944	16.4241	11.9163	11.1289	0.788107	1.07076	-0.343537	0.0986367	NM_016538.2	SIRT7	hsa:51547	sirtuin 7
F2	mRNA	0.0417445	0	0.176936	0.0861376	#DIV/0!	2.05411	#DIV/0!	1.03852	NM_001311257.1	F2	hsa:2147	coagulation factor II (thrombin)
F3	mRNA	18.2329	17.0145	116.962	106.971	1.07161	1.0934	0.0997769	0.128817	NM_001993.4	F3	hsa:2152	coagulation factor III (thromboplastin, tissue factor)
SIRT1	mRNA	5.53364	5.3415	12.0314	11.6721	1.03597	1.03078	0.0509836	0.0437334	NM_012238.4	SIRT1	hsa:23411	sirtuin 1
BIVM-ERCC5	mRNA	9.5604	9.87829	4.82326	4.74669	0.967819	1.01613	-0.0471913	0.0230857	NM_001204425.1	BIVM-ERCC5	hsa:100533467	BIVM-ERCC5 readthrough
SIRT2	mRNA	14.4973	14.2859	17.9795	20.4304	1.0148	0.880034	0.0211917	-0.184368	NR_034146.1	SIRT2	hsa:22933	sirtuin 2
F5	mRNA	0.0182822	0	0.0096863	0.00943112	#DIV/0!	1.02706	#DIV/0!	0.0385157	NM_000130.4	F5	hsa:2153	coagulation factor V (proaccelerin, labile factor)
SIRT3	mRNA	5.89831	7.22328	3.70716	3.84814	0.816569	0.963363	-0.292353	-0.0538483	NM_012239.5	SIRT3	hsa:23410	sirtuin 3
F7	mRNA	0	0	0	0	#DIV/0!	#DIV/0!	#DIV/0!	#DIV/0!	NR_051961.1	F7	hsa:2155	coagulation factor VII (serum prothrombin conversion accelerator)
F8	mRNA	0.965722	0.875785	0.580536	0.699367	1.10269	0.830087	0.141031	-0.268666	NM_019863.2	F8	hsa:2157	coagulation factor VIII, procoagulant component
BDH2	mRNA	6.49412	6.45467	3.47116	3.91336	1.00611	0.887003	0.0087906	-0.172988	NM_020139.3	BDH2	hsa:56898	3-hydroxybutyrate dehydrogenase, type 2
F9	mRNA	0	0	0	0	#DIV/0!	#DIV/0!	#DIV/0!	#DIV/0!	NM_001313913.1	F9	hsa:2158	coagulation factor IX
BDH1	mRNA	12.1151	13.3391	13.64	13.7689	0.90824	0.990636	-0.138855	-0.0135728	NM_203315.2	BDH1	hsa:622	3-hydroxybutyrate dehydrogenase, type 1
CDC42EP5	mRNA	1.50674	1.08479	0.898086	1.55454	1.38897	0.577719	0.474014	-0.791559	NM_145057.3	CDC42EP5	hsa:148170	CDC42 effector protein (Rho GTPase binding) 5
CDC42EP4	mRNA	22.0819	21.6808	29.5154	33.274	1.0185	0.887039	0.0264479	-0.172931	NM_012121.4	CDC42EP4	hsa:23580	CDC42 effector protein (Rho GTPase binding) 4
TGIF2LX	mRNA	0	0.0713213	0.104971	0.102206	0	1.02706	#NUM!	0.0385157	NM_138960.3	TGIF2LX	hsa:90316	TGFB-induced factor homeobox 2-like, X-linked
CDC42EP3	mRNA	8.23648	7.70573	34.9886	31.4918	1.06888	1.11104	0.0960958	0.15191	NM_006449.4	CDC42EP3	hsa:10602	CDC42 effector protein (Rho GTPase binding) 3
OR10AK1P	ncRNA	0	0	0	0	#DIV/0!	#DIV/0!	#DIV/0!	#DIV/0!	OR10AK1P	OR10AK1P		olfactory receptor, family 10, subfamily AK, member 1 pseudogene
TGIF2LY	mRNA	0	0	0	0	#DIV/0!	#DIV/0!	#DIV/0!	#DIV/0!	NM_139214.2	TGIF2LY	hsa:90655	TGFB-induced factor homeobox 2-like, Y-linked
CDC42EP2	mRNA	14.9314	15.9757	25.0075	26.8306	0.934633	0.93205	-0.0975281	-0.101521	NM_006779.3	CDC42EP2	hsa:10435	CDC42 effector protein (Rho GTPase binding) 2
SNORA69	snoRNA	3.81393	6.86467	4.04139	6.5582	0.555587	0.616234	-0.847914	-0.69845	NR_002584.1	SNORA69	hsa:26779	small nucleolar RNA, H/ACA box 69
FLJ22447	ncRNA	3.00542	3.09111	18.783	17.6554	0.972278	1.06387	-0.0405593	0.0893201	NR_039985.1	FLJ22447	hsa:400221	uncharacterized LOC400221
CDC42EP1	mRNA	40.9856	39.9848	32.1932	34.819	1.02503	0.924587	0.0356657	-0.11312	NM_152243.2	CDC42EP1	hsa:11135	CDC42 effector protein (Rho GTPase binding) 1
LOC100132541	ncRNA	0	0	0.0747147	0	#DIV/0!	#DIV/0!	#DIV/0!	#DIV/0!
SNORA67	snoRNA	15.3114	14.992	37.6409	29.0667	1.0213	1.29498	0.0304072	0.372935	NR_002912.1	SNORA67	hsa:26781	small nucleolar RNA, H/ACA box 67
SNORA68	snoRNA	15.141	17.714	10.0275	6.50889	0.85475	1.54058	-0.226426	0.623478	NR_000012.1	SNORA68	hsa:26780	small nucleolar RNA, H/ACA box 68
SNORA65	snoRNA	6.16959	10.2162	6.53754	9.54797	0.603899	0.684704	-0.72762	-0.546447	NR_002449.2	SNORA65	hsa:26783	small nucleolar RNA, H/ACA box 65
LOC100132543	ncRNA	0.0654496	0.094242	0	0	0.694484	#DIV/0!	-0.525986	#DIV/0!	LOC100132543	LOC100132543		family with sequence similarity 98, member B pseudogene
SNORA66	snoRNA	6.30875	6.35885	4.6795	7.81067	0.99212	0.599116	-0.011413	-0.739092	NR_002444.2	SNORA66	hsa:26782	small nucleolar RNA, H/ACA box 66
DLD	mRNA	23.4441	24.8118	36.8659	38.1684	0.944877	0.965876	-0.0818023	-0.0500904	NM_001289752.1	DLD	hsa:1738	dihydrolipoamide dehydrogenase
SNORA63	snoRNA	27.3473	24.1636	23.0509	24.3674	1.13175	0.945973	0.178558	-0.0801288	NR_002586.1	SNORA63	hsa:6043	small nucleolar RNA, H/ACA box 63
MDFI	mRNA	0.0518901	0.0373588	0.164955	0.374754	1.38897	0.440167	0.474014	-1.18388	NM_005586.3	MDFI	hsa:4188	MyoD family inhibitor
SNORA64	snoRNA	36.3177	31.557	21.8959	23.2571	1.15086	0.941469	0.202712	-0.0870152	NR_002326.1	SNORA64	hsa:26784	small nucleolar RNA, H/ACA box 64
RPL31P27	ncRNA	0	0	0	0	#DIV/0!	#DIV/0!	#DIV/0!	#DIV/0!	RPL31P27	RPL31P27		ribosomal protein L31 pseudogene 27
RPL31P26	ncRNA	0	0	0	0	#DIV/0!	#DIV/0!	#DIV/0!	#DIV/0!	RPL31P26	RPL31P26		ribosomal protein L31 pseudogene 26
NARSP1	ncRNA	0	0.0556595	0	0.0265873	0	0	#NUM!	#NUM!	NARSP1	NARSP1		asparaginyl-tRNA synthetase pseudogene 1
FH	mRNA	57.8851	62.0593	48.7174	54.8065	0.932738	0.888899	-0.100456	-0.169908	NM_000143.3	FH	hsa:2271	fumarate hydratase
RPL31P29	ncRNA	0	0	0	0	#DIV/0!	#DIV/0!	#DIV/0!	#DIV/0!	RPL31P29	RPL31P29		ribosomal protein L31 pseudogene 29
RPL31P28	ncRNA	0	0	0	0	#DIV/0!	#DIV/0!	#DIV/0!	#DIV/0!	RPL31P28	RPL31P28		ribosomal protein L31 pseudogene 28
ARL14EPL	mRNA	0	0	0	0.134842	#DIV/0!	0	#DIV/0!	#NUM!	NM_001195581.1	ARL14EPL	hsa:644100	ADP-ribosylation factor-like 14 effector protein-like
RPL31P21	ncRNA	0.231786	0	0	0	#DIV/0!	#DIV/0!	#DIV/0!	#DIV/0!	RPL31P21	RPL31P21		ribosomal protein L31 pseudogene 21
RPL31P20	ncRNA	0	0	0	0	#DIV/0!	#DIV/0!	#DIV/0!	#DIV/0!	RPL31P20	RPL31P20		ribosomal protein L31 pseudogene 20
RPL31P23	ncRNA	0	0	0	0	#DIV/0!	#DIV/0!	#DIV/0!	#DIV/0!	RPL31P23	RPL31P23		ribosomal protein L31 pseudogene 23
CCNDBP1	mRNA	7.8849	8.52348	4.89617	5.38383	0.92508	0.90942	-0.11235	-0.136981	NR_027513.2	CCNDBP1	hsa:23582	cyclin D-type binding-protein 1
RPL31P22	ncRNA	0	0	0	0	#DIV/0!	#DIV/0!	#DIV/0!	#DIV/0!	RPL31P22	RPL31P22		ribosomal protein L31 pseudogene 22
RPL31P25	ncRNA	0	0	0	0	#DIV/0!	#DIV/0!	#DIV/0!	#DIV/0!	RPL31P25	RPL31P25		ribosomal protein L31 pseudogene 25
RPL31P24	ncRNA	0	0	0	0	#DIV/0!	#DIV/0!	#DIV/0!	#DIV/0!	RPL31P24	RPL31P24		ribosomal protein L31 pseudogene 24
HLA-DMA	mRNA	1.64084	2.30897	9.08863	9.69565	0.710635	0.937393	-0.492819	-0.0932741	NM_006120.3	HLA-DMA	hsa:3108	major histocompatibility complex, class II, DM alpha
HLA-DMB	mRNA	0.120124	0.043242	2.6094	3.16033	2.77794	0.825673	1.47401	-0.276358	NM_002118.4	HLA-DMB	hsa:3109	major histocompatibility complex, class II, DM beta
OR6C71P	ncRNA	0	0	0	0	#DIV/0!	#DIV/0!	#DIV/0!	#DIV/0!	OR6C71P	OR6C71P		olfactory receptor, family 6, subfamily C, member 71 pseudogene
DMD	mRNA	0.512387	0.514741	0.00631332	0.006147	0.995427	1.02706	-0.00661198	0.0385157	NM_004023.2	DMD	hsa:1756	dystrophin
CSMD3	mRNA	0.051139	0.0966472	0.0474153	0	0.529131	#DIV/0!	-0.918304	#DIV/0!	NM_198124.1	CSMD3	hsa:114788	CUB and Sushi multiple domains 3
CSMD2	mRNA	0	0.00882014	0.00649077	0	0	#DIV/0!	#NUM!	#DIV/0!	NM_052896.4	CSMD2	hsa:114784	CUB and Sushi multiple domains 2
GC	mRNA	0	0	0	0	#DIV/0!	#DIV/0!	#DIV/0!	#DIV/0!	NM_001204307.1	GC	hsa:2638	group-specific component (vitamin D binding protein)
CSMD1	mRNA	1.06663	1.13924	0	0	0.936268	#DIV/0!	-0.0950071	#DIV/0!	NM_033225.5	CSMD1	hsa:64478	CUB and Sushi multiple domains 1
RPL31P16	ncRNA	0	0	0	0	#DIV/0!	#DIV/0!	#DIV/0!	#DIV/0!	RPL31P16	RPL31P16		ribosomal protein L31 pseudogene 16
RPL31P15	ncRNA	0	0.180326	0.796214	0	0	#DIV/0!	#NUM!	#DIV/0!	RPL31P15	RPL31P15		ribosomal protein L31 pseudogene 15
RPL31P18	ncRNA	0	0	0	0	#DIV/0!	#DIV/0!	#DIV/0!	#DIV/0!	RPL31P18	RPL31P18		ribosomal protein L31 pseudogene 18
RPL31P17	ncRNA	0	0	0	0	#DIV/0!	#DIV/0!	#DIV/0!	#DIV/0!	RPL31P17	RPL31P17		ribosomal protein L31 pseudogene 17
MDH1	mRNA	82.3299	87.7946	55.7711	59.496	0.937756	0.937393	-0.0927148	-0.0932741	NM_005917.3	MDH1	hsa:4190	malate dehydrogenase 1, NAD (soluble)
GK	mRNA	1.6675	1.35884	1.35919	1.0209	1.22715	1.33137	0.295308	0.412911	NM_203391.3	GK	hsa:2710	glycerol kinase
RPL31P19	ncRNA	0	0	0	0	#DIV/0!	#DIV/0!	#DIV/0!	#DIV/0!	RPL31P19	RPL31P19		ribosomal protein L31 pseudogene 19
MDH2	mRNA	101.751	109.818	88.2802	93.4722	0.926543	0.944454	-0.11007	-0.0824479	NR_104165.1	MDH2	hsa:4191	malate dehydrogenase 2, NAD (mitochondrial)
HNRNPUL2-BSCL2	ncRNA	26.192	26.0659	29.7919	30.1501	1.00484	0.98812	0.00696134	-0.0172425	NR_037946.1	HNRNPUL2-BSCL2	hsa:100534595	HNRNPUL2-BSCL2 readthrough (NMD candidate)
RPL31P10	ncRNA	0.377107	0.950256	0	0	0.396848	#DIV/0!	-1.33334	#DIV/0!	RPL31P10	RPL31P10		ribosomal protein L31 pseudogene 10
RPL31P12	ncRNA	0	0	0	0	#DIV/0!	#DIV/0!	#DIV/0!	#DIV/0!	RPL31P12	RPL31P12		ribosomal protein L31 pseudogene 12
RPL31P11	miscRNA	0	0	0	0	#DIV/0!	#DIV/0!	#DIV/0!	#DIV/0!	NR_002595.1	RPL31P11	hsa:641311	ribosomal protein L31 pseudogene 11
RPL31P14	ncRNA	0	0	0	0	#DIV/0!	#DIV/0!	#DIV/0!	#DIV/0!	RPL31P14	RPL31P14		ribosomal protein L31 pseudogene 14
RPL31P13	ncRNA	0	0	0	0	#DIV/0!	#DIV/0!	#DIV/0!	#DIV/0!	RPL31P13	RPL31P13		ribosomal protein L31 pseudogene 13
TTLL7	mRNA	3.03609	2.23553	4.09456	4.24773	1.3581	0.963941	0.441592	-0.0529826	NM_024686.4	TTLL7	hsa:79739	tubulin tyrosine ligase-like family, member 7
TTLL6	mRNA	0	0	0	0	#DIV/0!	#DIV/0!	#DIV/0!	#DIV/0!	NM_173623.3	TTLL6	hsa:284076	tubulin tyrosine ligase-like family, member 6
LPGAT1P1	ncRNA	0	0	0	0	#DIV/0!	#DIV/0!	#DIV/0!	#DIV/0!	LPGAT1P1	LPGAT1P1		lysophosphatidylglycerol acyltransferase 1 pseudogene 1
TTLL5	mRNA	11.0241	10.1973	13.644	14.0489	1.08108	0.97118	0.11247	-0.0421887	NM_015072.4	TTLL5	hsa:23093	tubulin tyrosine ligase-like family, member 5
TTLL4	mRNA	5.37323	5.81485	6.70788	6.18469	0.924054	1.08459	-0.113951	0.117156	NM_014640.4	TTLL4	hsa:9654	tubulin tyrosine ligase-like family, member 4
TTLL3	mRNA	2.35987	2.58481	1.56021	1.43587	0.912974	1.0866	-0.131355	0.119816	NR_037162.1	TTLL3	hsa:26140	tubulin tyrosine ligase-like family, member 3
OR6C72P	ncRNA	0	0	0	0	#DIV/0!	#DIV/0!	#DIV/0!	#DIV/0!	OR6C72P	OR6C72P		olfactory receptor, family 6, subfamily C, member 72 pseudogene
TTLL2	mRNA	0	0	0.154519	0.120359	#DIV/0!	1.28382	#DIV/0!	0.360444	NM_031949.4	TTLL2	hsa:83887	tubulin tyrosine ligase-like family, member 2
OR9R1P	ncRNA	0	0	0	0	#DIV/0!	#DIV/0!	#DIV/0!	#DIV/0!	OR9R1P	OR9R1P		olfactory receptor, family 9, subfamily R, member 1 pseudogene
TTLL1	mRNA	2.50333	2.15632	0.426316	0.368964	1.16093	1.15544	0.21528	0.208441	NR_027779.1	TTLL1	hsa:25809	tubulin tyrosine ligase-like family, member 1
LOC100132562	ncRNA	0	0.131898	0	0	0	#DIV/0!	#NUM!	#DIV/0!
GGT3P	miscRNA	0.0412114	0.0296705	0	0	1.38897	#DIV/0!	0.474014	#DIV/0!	NR_003267.1	GGT3P	hsa:2679	gamma-glutamyltransferase 3 pseudogene
TTLL9	mRNA	0.0344726	0	0.0730571	0	#DIV/0!	#DIV/0!	#DIV/0!	#DIV/0!	NM_001008409.2	TTLL9	hsa:164395	tubulin tyrosine ligase-like family, member 9
TTLL8	mRNA	0	0	0.135071	0.131513	#DIV/0!	1.02706	#DIV/0!	0.0385157	NM_001080447.1	TTLL8	hsa:164714	tubulin tyrosine ligase-like family, member 8
IFNA22P	miscRNA	0	0	0	0	#DIV/0!	#DIV/0!	#DIV/0!	#DIV/0!	NR_036676.1	IFNA22P	hsa:3453	interferon, alpha 22, pseudogene
LOC102724773	ncRNA	0	0	0	0	#DIV/0!	#DIV/0!	#DIV/0!	#DIV/0!	LOC102724773	LOC102724773		N-acetyllactosaminide alpha-1,3-galactosyltransferase-like
HP	mRNA	0.11727	0	0	0.0604949	#DIV/0!	0	#DIV/0!	#NUM!	NM_005143.3	HP	hsa:3240	haptoglobin
LOC102724772	ncRNA	0	0	0	0	#DIV/0!	#DIV/0!	#DIV/0!	#DIV/0!	XR_957087.1	LOC102724772	hsa:102724772	uncharacterized LOC102724772
LOC100421332	ncRNA	0	0	0	0	#DIV/0!	#DIV/0!	#DIV/0!	#DIV/0!	LOC100421332	LOC100421332		zinc finger with KRAB and SCAN domains 1 pseudogene
HR	mRNA	0.228006	0.153212	0.193284	0.203875	1.48818	0.948052	0.57355	-0.0769615	NM_018411.4	HR	hsa:55806	hair growth associated
LOC102724775	ncRNA	0	0	0	0	#DIV/0!	#DIV/0!	#DIV/0!	#DIV/0!	XR_950388.1	LOC102724775	hsa:102724775	uncharacterized LOC102724775
LOC102724774	ncRNA	0	0	0	0	#DIV/0!	#DIV/0!	#DIV/0!	#DIV/0!	NR_131251.1	LINC01594	hsa:102724774	uncharacterized LOC102724774
LOC100421336	ncRNA	0.182803	0	0	0	#DIV/0!	#DIV/0!	#DIV/0!	#DIV/0!	LOC100421336	LOC100421336		RAB3A interacting protein (rabin3)-like 1 pseudogene
LOC102724771	ncRNA	0	0.805455	0	0	0	#DIV/0!	#NUM!	#DIV/0!	XR_433204.1	LOC102724771	hsa:102724771	uncharacterized LOC102724771
LOC102724770	mRNA	0	0	0	0	#DIV/0!	#DIV/0!	#DIV/0!	#DIV/0!	XR_951396.1	LOC102724770	hsa:102724770	protein DGCR6-like
HPGDS	mRNA	0.0519544	0	0	0	#DIV/0!	#DIV/0!	#DIV/0!	#DIV/0!	NM_014485.2	HPGDS	hsa:27306	hematopoietic prostaglandin D synthase
LOC102724777	mRNA	0	0	0	0	#DIV/0!	#DIV/0!	#DIV/0!	#DIV/0!	XP_006716270.1	LOC102724777	hsa:102724777	putative uncharacterized protein FLJ92257-like
LOC102724776	ncRNA	0.271542	0	0	0	#DIV/0!	#DIV/0!	#DIV/0!	#DIV/0!	NR_125937.1	LOC102724776	hsa:102724776	uncharacterized LOC102724776
OR6C73P	ncRNA	0	0	0	0	#DIV/0!	#DIV/0!	#DIV/0!	#DIV/0!	OR6C73P	OR6C73P		olfactory receptor, family 6, subfamily C, member 73 pseudogene
ABCB10P1	ncRNA	0	0	0	0	#DIV/0!	#DIV/0!	#DIV/0!	#DIV/0!	MABC2	ABCB10P1		ATP-binding cassette, sub-family B (MDR/TAP), member 10 pseudogene 1
LOC102724779	ncRNA	0	0	0	0	#DIV/0!	#DIV/0!	#DIV/0!	#DIV/0!	XR_431669.1	LOC102724779	hsa:102724779	uncharacterized LOC102724779
ABCB10P4	ncRNA	0	0	0	0	#DIV/0!	#DIV/0!	#DIV/0!	#DIV/0!	ABCB10P4	ABCB10P4		ATP-binding cassette, sub-family B (MDR/TAP), member 10 pseudogene 4
LOC100421330	ncRNA	0	0	0	0	#DIV/0!	#DIV/0!	#DIV/0!	#DIV/0!	LOC100421330	LOC100421330		lysophosphatidylcholine acyltransferase 3 pseudogene
LOC102724778	ncRNA	0	0	0	0	#DIV/0!	#DIV/0!	#DIV/0!	#DIV/0!	XR_959543.1	LOC102724778	hsa:102724778	uncharacterized LOC102724778
ABCB10P3	ncRNA	0	0	0	0	#DIV/0!	#DIV/0!	#DIV/0!	#DIV/0!	ABCB10P3	ABCB10P3		ATP-binding cassette, sub-family B (MDR/TAP), member 10 pseudogene 3
PABPC4L	mRNA	0	0	2.60761	2.25876	#DIV/0!	1.15444	#DIV/0!	0.207198	NM_001114734.1	PABPC4L	hsa:132430	poly(A) binding protein, cytoplasmic 4-like
GGT4P	ncRNA	0.931872	1.18909	0.0160561	0.0234496	0.783684	0.684704	-0.351656	-0.546447	GGT4P	GGT4P		gamma-glutamyltransferase 4 pseudogene
HLA-DOA	mRNA	0.0240764	0	0	0	#DIV/0!	#DIV/0!	#DIV/0!	#DIV/0!	NM_002119.3	HLA-DOA	hsa:3111	major histocompatibility complex, class II, DO alpha
HLA-DOB	mRNA	8.19494	8.98211	0.388821	0.252386	0.912362	1.54058	-0.132322	0.623478	NM_002120.3	HLA-DOB	hsa:3112	major histocompatibility complex, class II, DO beta
IK	mRNA	50.3438	50.2941	70.1175	71.9389	1.00099	0.974682	0.00142534	-0.0369967	NM_006083.3	IK	hsa:3550	IK cytokine, down-regulator of HLA II
VPS33A	mRNA	7.86521	8.07621	18.7522	16.9944	0.973874	1.10343	-0.0381923	0.141999	NM_022916.4	VPS33A	hsa:65082	vacuolar protein sorting 33 homolog A (S. cerevisiae)
VPS33B	mRNA	7.59704	8.2145	4.5787	5.62359	0.924833	0.814195	-0.112735	-0.296553	NM_018668.4	VPS33B	hsa:26276	vacuolar protein sorting 33 homolog B (yeast)
LOC100421344	ncRNA	0	0	0	0	#DIV/0!	#DIV/0!	#DIV/0!	#DIV/0!	LOC100421344	LOC100421344		DEAD (Asp-Glu-Ala-Asp) box polypeptide 55 pseudogene
LOC102724784	ncRNA	0	0	0.101265	0	#DIV/0!	#DIV/0!	#DIV/0!	#DIV/0!	NR_120590.1	LOC102724784	hsa:102724784	uncharacterized LOC102724784
LOC100421343	ncRNA	0	0	0	0	#DIV/0!	#DIV/0!	#DIV/0!	#DIV/0!	LOC100421343	LOC100421343		DEAD (Asp-Glu-Ala-Asp) box polypeptide 19B pseudogene
LOC102724783	ncRNA	0	0.0218557	0	0	0	#DIV/0!	#NUM!	#DIV/0!
LOC102724786	ncRNA	0	0	0.19627	0.1911	#DIV/0!	1.02706	#DIV/0!	0.0385157	XR_433650.1	LOC102724786	hsa:102724786	uncharacterized LOC102724786
LOC102724785	ncRNA	0	0	0	0	#DIV/0!	#DIV/0!	#DIV/0!	#DIV/0!	XR_950773.1	LOC102724785	hsa:102724785	uncharacterized LOC102724785
LOC102724780	ncRNA	0	0	0.663511	0.323016	#DIV/0!	2.05411	#DIV/0!	1.03852	XR_431727	LOC102724780	hsa:102724780	uncharacterized LOC102724780
LOC100421347	ncRNA	0	0	0	0	#DIV/0!	#DIV/0!	#DIV/0!	#DIV/0!	LOC100421347	LOC100421347		golgi reassembly stacking protein 2, 55kDa pseudogene
LOC102724782	ncRNA	1.03588	1.03582	1.09766	1.00937	1.00006	1.08747	8.26708e-05	0.120978	XR_945177.1	LOC102724782	hsa:102724782	uncharacterized LOC102724782
LOC100421349	ncRNA	0	0.0677232	0	0.0970496	0	0	#NUM!	#NUM!	LOC100421349	LOC100421349		heterogeneous nuclear ribonucleoprotein A1 pseudogene
LOC102724781	ncRNA	9.32293	6.11988	0.581114	1.13161	1.52338	0.513528	0.60728	-0.961484	XR_431952.1	LOC102724781	hsa:102724781	uncharacterized LOC102724781
LOC102724788	mRNA	0	0	0	0	#DIV/0!	#DIV/0!	#DIV/0!	#DIV/0!	XR_951398.1	LOC102724788	hsa:102724788	proline dehydrogenase 1, mitochondrial-like
LOC102724787	ncRNA	0	0	0	0	#DIV/0!	#DIV/0!	#DIV/0!	#DIV/0!	LOC102724787	LOC102724787		unconventional myosin-Vb-like
LONRF2P2	ncRNA	0	0	0	0	#DIV/0!	#DIV/0!	#DIV/0!	#DIV/0!	LONRF2P2	LONRF2P2		LON peptidase N-terminal domain and ring finger 2 pseudogene 2
LOC102724789	ncRNA	0	0	0	0	#DIV/0!	#DIV/0!	#DIV/0!	#DIV/0!	LOC102724789	LOC102724789		uncharacterized LOC102724789
LONRF2P1	ncRNA	0	0	0	0	#DIV/0!	#DIV/0!	#DIV/0!	#DIV/0!	LONRF2P1	LONRF2P1		LON peptidase N-terminal domain and ring finger 2 pseudogene 1
RP11-10N16.2	ncRNA	0	0	0	0	#DIV/0!	#DIV/0!	#DIV/0!	#DIV/0!
NSMAF	mRNA	25.3599	24.9589	15.5158	15.4222	1.01607	1.00606	0.0229938	0.00872112	NM_003580.3	NSMAF	hsa:8439	neutral sphingomyelinase (N-SMase) activation associated factor
ECSCR	mRNA	0	0	0.154091	0.150032	#DIV/0!	1.02706	#DIV/0!	0.0385157	NR_121659.1	ECSCR	hsa:641700	endothelial cell surface expressed chemotaxis and apoptosis regulator
LOC102724795	ncRNA	1.16	1.05786	0.491671	0.319146	1.09655	1.54058	0.132977	0.623478	XR_432954.1	LOC102724795	hsa:102724795	uncharacterized LOC102724795
DPT	mRNA	0.339898	0.174795	0	0.0500974	1.94456	0	0.959441	#NUM!	NM_001937.4	DPT	hsa:1805	dermatopontin
LOC102724794	ncRNA	0	0	0	0	#DIV/0!	#DIV/0!	#DIV/0!	#DIV/0!	XR_431728.1	LOC102724794	hsa:102724794	uncharacterized LOC102724794
LOC102724797	ncRNA	0	0	0	0	#DIV/0!	#DIV/0!	#DIV/0!	#DIV/0!	XR_432142.1	LOC102724797	hsa:102724797	uncharacterized LOC102724797
LOC102724796	ncRNA	0	0	0	0	#DIV/0!	#DIV/0!	#DIV/0!	#DIV/0!
LOC102724791	ncRNA	0.463251	0.500283	0.368159	0.358461	0.925979	1.02706	-0.110949	0.0385157	XR_426874.1	LOC102724791	hsa:102724791	uncharacterized LOC102724791
LOC100421358	ncRNA	0.248244	0.178725	0.210439	0.204895	1.38897	1.02706	0.474014	0.0385157	LOC100421358	LOC100421358		CREB regulated transcription coactivator 2 pseudogene
LOC102724790	ncRNA	0	0	0	0	#DIV/0!	#DIV/0!	#DIV/0!	#DIV/0!	XR_932320.1	LOC102724790	hsa:102724790	uncharacterized LOC102724790
LOC102724793	ncRNA	0	0	0	0	#DIV/0!	#DIV/0!	#DIV/0!	#DIV/0!	XR_432658	LOC102724793	hsa:102724793	uncharacterized LOC102724793
LOC102724792	ncRNA	0.289332	0.138872	0.051098	0.0995038	2.08345	0.513528	1.05898	-0.961484	XR_433367.1	LOC102724792	hsa:102724792	uncharacterized LOC102724792
IGLV2-11	mRNA	0	0	0	0	#DIV/0!	#DIV/0!	#DIV/0!	#DIV/0!	V1-3	IGLV2-11		immunoglobulin lambda variable 2-11
LOC102724799	ncRNA	0	0	0	0	#DIV/0!	#DIV/0!	#DIV/0!	#DIV/0!	XR_431602.1	LOC102724799	hsa:102724799	uncharacterized LOC102724799
LOC102724798	ncRNA	0	0	0	0	#DIV/0!	#DIV/0!	#DIV/0!	#DIV/0!	XR_432172.1	LOC102724798	hsa:102724798	uncharacterized LOC102724798
IGLV2-14	mRNA	0	0	0	0	#DIV/0!	#DIV/0!	#DIV/0!	#DIV/0!	V1-4	IGLV2-14		immunoglobulin lambda variable 2-14
LOC644893	ncRNA	0	0	0	0	#DIV/0!	#DIV/0!	#DIV/0!	#DIV/0!	LOC644893	LOC644893	hsa:644893	melanoma antigen family E, 1 pseudogene
LOC727681	ncRNA	0	0	0	0	#DIV/0!	#DIV/0!	#DIV/0!	#DIV/0!	LOC727681	LOC727681		NSL1, MIND kinetochore complex component, homolog (S. cerevisiae) pseudogene
IGLV2-18	mRNA	0	0	0	0	#DIV/0!	#DIV/0!	#DIV/0!	#DIV/0!	V1-5	IGLV2-18		immunoglobulin lambda variable 2-18
MDN1	mRNA	13.9637	11.4952	7.00888	6.35507	1.21475	1.10288	0.280657	0.141275	NM_014611.2	MDN1	hsa:23195	MDN1, midasin homolog (yeast)
KL	mRNA	0	0	0	0	#DIV/0!	#DIV/0!	#DIV/0!	#DIV/0!	NM_153683.2	KL	hsa:9365	klotho
DR1	mRNA	29.3895	27.7103	41.9201	42.9469	1.0606	0.976091	0.0848782	-0.0349126	NM_001938.2	DR1	hsa:1810	down-regulator of transcription 1, TBP-binding (negative cofactor 2)
BDNF	mRNA	0.0881925	0.076194	4.28012	5.07726	1.15747	0.842996	0.210979	-0.246402	NM_170735.5	BDNF	hsa:627	brain-derived neurotrophic factor
LOC100421368	ncRNA	0	0	0	0	#DIV/0!	#DIV/0!	#DIV/0!	#DIV/0!	LOC100421368	LOC100421368		zinc finger and SCAN domain containing 5A pseudogene
KY	mRNA	0.0294202	0	0.0467622	0	#DIV/0!	#DIV/0!	#DIV/0!	#DIV/0!	NM_178554.4	KY	hsa:339855	kyphoscoliosis peptidase
ZC3HC1	mRNA	10.5195	10.8964	12.1602	13.5558	0.965409	0.897049	-0.0507872	-0.156741	NM_016478.4	ZC3HC1	hsa:51530	zinc finger, C3HC-type containing 1
LOC100132524	ncRNA	0	0	0	0	#DIV/0!	#DIV/0!	#DIV/0!	#DIV/0!	LOC100132524	LOC100132524		UBX domain protein 2A pseudogene
LOC100421362	ncRNA	0	0	0	0	#DIV/0!	#DIV/0!	#DIV/0!	#DIV/0!	LOC100421362	LOC100421362		hydroxysteroid (17-beta) dehydrogenase 12 pseudogene
LOC100421361	ncRNA	0	0	0	0	#DIV/0!	#DIV/0!	#DIV/0!	#DIV/0!	LOC100421361	LOC100421361		isopentenyl-diphosphate delta isomerase 1 pseudogene
LOC100421364	ncRNA	0	0	0	0	#DIV/0!	#DIV/0!	#DIV/0!	#DIV/0!	LOC100421364	LOC100421364		fibroblast growth factor binding protein 1 pseudogene
IGLV2-23	mRNA	0	0	0	0	#DIV/0!	#DIV/0!	#DIV/0!	#DIV/0!	V1-7	IGLV2-23		immunoglobulin lambda variable 2-23
MDM2	mRNA	12.0682	10.9131	14.4606	13.4906	1.10584	1.0719	0.145143	0.100174	NM_032739.1	MDM2	hsa:4193	MDM2 proto-oncogene, E3 ubiquitin protein ligase
HLA-DRA	mRNA	0	0	22.9917	27.7965	#DIV/0!	0.827143	#DIV/0!	-0.273791	NM_019111.4	HLA-DRA	hsa:3122	major histocompatibility complex, class II, DR alpha
MDM4	mRNA	5.1791	5.32933	4.3145	4.33829	0.971809	0.994516	-0.041255	-0.0079332	NM_002393.4	MDM4	hsa:4194	MDM4, p53 regulator
IGLV2-28	mRNA	0	0	0	0	#DIV/0!	#DIV/0!	#DIV/0!	#DIV/0!	V1-8P	IGLV2-28		immunoglobulin lambda variable 2-28 (pseudogene)
LOC100132520	ncRNA	0	0.0908408	0	0.130178	0	0	#NUM!	#NUM!
SNORA80B	snoRNA	1.85088	3.55348	0	0	0.520863	#DIV/0!	-0.941024	#DIV/0!	NR_028374.1	SNORA80B	hsa:100302743	small nucleolar RNA, H/ACA box 80B
MDM1	mRNA	3.22173	3.39789	8.32507	7.66839	0.948158	1.08563	-0.0768004	0.118538	NM_020128.2	MDM1	hsa:56890	Mdm1 nuclear protein homolog (mouse)
RP11-154D17.1	ncRNA	0.0579064	0.0416902	0	0	1.38897	#DIV/0!	0.474014	#DIV/0!
SH2D4A	mRNA	6.12203	5.24292	11.3787	10.9261	1.16768	1.04142	0.223639	0.0585535	NM_022071.3	SH2D4A	hsa:63898	SH2 domain containing 4A
SH2D4B	mRNA	0	0	0	0	#DIV/0!	#DIV/0!	#DIV/0!	#DIV/0!	NM_207372.2	SH2D4B	hsa:387694	SH2 domain containing 4B
GGT8P	miscRNA	0.27023	0.0972772	0.0715866	0.0348503	2.77794	2.05411	1.47401	1.03852	NR_003503.1	GGT8P	hsa:645367	gamma-glutamyltransferase 8 pseudogene
LOC100506827	ncRNA	1.66532	2.09818	0.101806	0.132165	0.793696	0.770292	-0.333341	-0.376522	NR_131958.1	LVCAT1	hsa:100506827	uncharacterized LOC100506827
MIR4662A	miRNA	0	0	0	0	#DIV/0!	#DIV/0!	#DIV/0!	#DIV/0!	NR_039806.1	MIR4662A	hsa:100616221	microRNA 4662a
MIR4662B	Precursor_miRNA	0	0	0	0	#DIV/0!	#DIV/0!	#DIV/0!	#DIV/0!	NR_039809.1	MIR4662B	hsa:100616255	microRNA 4662b
LOC102724731	ncRNA	0	0.118682	0	0	0	#DIV/0!	#NUM!	#DIV/0!	XR_934680.1	LOC102724731	hsa:102724731	uncharacterized LOC102724731
WHSC1L2P	ncRNA	0.0395225	0	0.125639	0	#DIV/0!	#DIV/0!	#DIV/0!	#DIV/0!	WHSC1L2P	WHSC1L2P		Wolf-Hirschhorn syndrome candidate 1-like 2, pseudogene
LOC642249	mRNA	0	0	0	0	#DIV/0!	#DIV/0!	#DIV/0!	#DIV/0!	XP_006725002.1	LOC642249	hsa:642249	uncharacterized LOC642249
LOC102724730	mRNA	0.0570792	0.246568	0.241933	0.47112	0.231495	0.513528	-2.11095	-0.961484	XP_011521826.1	LOC102724730	hsa:102724730	uncharacterized LOC102724730
LOC102724737	mRNA	0	0	0	0	#DIV/0!	#DIV/0!	#DIV/0!	#DIV/0!	XP_006725236.1	LOC102724737	hsa:102724737	40S ribosomal protein S8-like
LOC102724736	ncRNA	0	0	0	0	#DIV/0!	#DIV/0!	#DIV/0!	#DIV/0!	XR_954350.1	LOC102724736	hsa:102724736	uncharacterized LOC102724736
LOC102724739	ncRNA	0.635654	0.91529	0	0	0.694484	#DIV/0!	-0.525986	#DIV/0!	XR_929666.1	LOC102724739	hsa:102724739	uncharacterized LOC102724739
LOC102724738	miscRNA	0	0	0	0	#DIV/0!	#DIV/0!	#DIV/0!	#DIV/0!	XR_428194	LOC102724738	hsa:102724738	tricarboxylate transport protein, mitochondrial-like
LOC102724733	ncRNA	0.618257	1.33536	0.56154	0.637871	0.462989	0.880334	-1.11095	-0.183877	XR_433490	LOC102724733	hsa:102724733	uncharacterized LOC102724733
LOC102724732	ncRNA	0	0	0	0	#DIV/0!	#DIV/0!	#DIV/0!	#DIV/0!	XR_433416	LOC102724732	hsa:102724732	uncharacterized LOC102724732
MB	mRNA	0	0	0.0759919	0.22197	#DIV/0!	0.342352	#DIV/0!	-1.54645	NM_203378.1	MB	hsa:4151	myoglobin
LOC102724735	ncRNA	0	0	0	0	#DIV/0!	#DIV/0!	#DIV/0!	#DIV/0!	XR_432859.1	LOC102724735	hsa:102724735	uncharacterized LOC102724735
DSE	mRNA	9.83106	8.61856	5.39009	4.99578	1.14069	1.07893	0.189901	0.109599	NM_013352.2	DSE	hsa:29940	dermatan sulfate epimerase
LOC102724734	ncRNA	0	0	0	0	#DIV/0!	#DIV/0!	#DIV/0!	#DIV/0!	XR_937306.1	LOC102724734	hsa:102724734	uncharacterized LOC102724734
MDP1	mRNA	4.51225	5.87848	8.53814	10.8626	0.767588	0.786013	-0.381596	-0.347375	NM_138476.3	MDP1	hsa:145553	magnesium-dependent phosphatase 1
SPG11	mRNA	12.8531	11.6195	7.37496	6.84721	1.10617	1.07708	0.14557	0.10712	NM_025137.3	SPG11	hsa:80208	spastic paraplegia 11 (autosomal recessive)
LOC100421308	ncRNA	0	0	0	0	#DIV/0!	#DIV/0!	#DIV/0!	#DIV/0!	LOC100421308	LOC100421308		phosphoribosyl pyrophosphate synthetase 2 pseudogene
DSP	mRNA	0.629513	0.533935	1.07826	0.578308	1.17901	1.8645	0.237574	0.898791	NM_004415.2	DSP	hsa:1832	desmoplakin
LOC100421307	ncRNA	0	0	0	0	#DIV/0!	#DIV/0!	#DIV/0!	#DIV/0!
LOC100421309	ncRNA	0	0.101699	0.149681	0.145738	0	1.02706	#NUM!	0.0385157	LOC100421309	LOC100421309		DEAD (Asp-Glu-Ala-Asp) box helicase 25 pseudogene
DST	mRNA	37.0919	28.8547	28.2542	22.3832	1.28548	1.2623	0.362302	0.336053	NM_183380.3	DST	hsa:667	dystonin
SH2D3A	mRNA	0.560544	0.933251	5.79125	5.92785	0.600635	0.976956	-0.73544	-0.0336341	NM_005490.2	SH2D3A	hsa:10045	SH2 domain containing 3A
SH2D3C	mRNA	0	0.0191532	0.0281898	0.0274471	0	1.02706	#NUM!	0.0385157	NM_170600.2	SH2D3C	hsa:10044	SH2 domain containing 3C
LOC642236	miscRNA	1.2535	1.01528	4.31685	3.96064	1.23464	1.08994	0.304089	0.124246	NR_033907	FRG1JP	hsa:642236	FSHD region gene 1 pseudogene
VPS37C	mRNA	6.79491	8.0575	11.0772	11.3563	0.843302	0.975417	-0.245878	-0.0359091	NM_017966.4	VPS37C	hsa:55048	vacuolar protein sorting 37 homolog C (S. cerevisiae)
CALM2P4	ncRNA	0	0	0	0	#DIV/0!	#DIV/0!	#DIV/0!	#DIV/0!	CALM2P4	CALM2P4		calmodulin 2 pseudogene 4
LOC100421300	ncRNA	0.32365	0.0582537	0	0	5.55587	#DIV/0!	2.47401	#DIV/0!	LOC100421300	LOC100421300		pregnancy specific beta-1-glycoprotein 9 pseudogene
LOC102724740	ncRNA	0	0.121466	0	0	0	#DIV/0!	#NUM!	#DIV/0!	XR_937716.1	LOC102724740	hsa:102724740	uncharacterized LOC102724740
VPS37D	mRNA	0.0522781	0.0376381	0.997127	1.24054	1.38897	0.803783	0.474014	-0.315121	NM_152560.1	VPS37D	hsa:155382	vacuolar protein sorting 37 homolog D (S. cerevisiae)
CALM2P3	ncRNA	0	0	0	0	#DIV/0!	#DIV/0!	#DIV/0!	#DIV/0!	CALM2P3	CALM2P3		calmodulin 2 pseudogene 3
LOC102724742	mRNA	0	0	0	0	#DIV/0!	#DIV/0!	#DIV/0!	#DIV/0!	XP_006711144.1	PRAMEF28	hsa:102724742	PRAME family member 1-like
VPS37A	mRNA	8.45455	6.94146	6.59815	6.33013	1.21798	1.04234	0.284488	0.0598262	NM_152415.2	VPS37A	hsa:137492	vacuolar protein sorting 37 homolog A (S. cerevisiae)
CALM2P2	ncRNA	4.51746	3.30571	4.00215	4.73719	1.36657	0.844837	0.450555	-0.243255	CALM2P2	CALM2P2		calmodulin 2 pseudogene 2
VPS37B	mRNA	12.9421	12.8815	24.153	27.5524	1.00471	0.87662	0.00677332	-0.189977	NM_024667.2	VPS37B	hsa:79720	vacuolar protein sorting 37 homolog B (S. cerevisiae)
CALM2P1	ncRNA	0	0	0	0	#DIV/0!	#DIV/0!	#DIV/0!	#DIV/0!	CALM2P1	CALM2P1		calmodulin 2 pseudogene 1
LOC102724741	ncRNA	0	0	0	0	#DIV/0!	#DIV/0!	#DIV/0!	#DIV/0!
LOC100421303	ncRNA	0	0	0	0	#DIV/0!	#DIV/0!	#DIV/0!	#DIV/0!	LOC100421303	LOC100421303		DEAH (Asp-Glu-Ala-His) box helicase 9 pseudogene
LOC100421306	ncRNA	0	0.0664567	0.195623	0.666642	0	0.293445	#NUM!	-1.76884	LOC100421306	LOC100421306		RecQ helicase-like pseudogene
LOC102724748	ncRNA	0.428531	1.11069	1.5439	1.32638	0.385825	1.164	-1.37398	0.219088	XR_953598.1	LOC102724748	hsa:102724748	uncharacterized LOC102724748
LOC102724747	mRNA	0.711071	0.511942	1.00464	0.733629	1.38897	1.36941	0.474014	0.453553	XP_006719240.1	LOC102724747	hsa:102724747	ovostatin homolog 2-like
LOC102724749	ncRNA	0	0	0	0	#DIV/0!	#DIV/0!	#DIV/0!	#DIV/0!	XR_954371.1	LOC102724749	hsa:102724749	uncharacterized LOC102724749
LOC102724744	ncRNA	0	0	0	0	#DIV/0!	#DIV/0!	#DIV/0!	#DIV/0!	XR_927427.1	LOC102724744	hsa:102724744	uncharacterized LOC102724744
LOC102724743	mRNA	0	0	0	0	#DIV/0!	#DIV/0!	#DIV/0!	#DIV/0!	XP_006711787.1	LOC102724743	hsa:102724743	uncharacterized LOC102724743
VPS26BP1	ncRNA	0	0.0803313	0	0	0	#DIV/0!	#NUM!	#DIV/0!	VPS26BP1	VPS26BP1		VPS26B pseudogene 1
LOC102724746	ncRNA	0	0	0	0	#DIV/0!	#DIV/0!	#DIV/0!	#DIV/0!	XR_432657	LOC102724746	hsa:102724746	uncharacterized LOC102724746
LOC102724745	ncRNA	0	0	0	0	#DIV/0!	#DIV/0!	#DIV/0!	#DIV/0!	XR_935533.1	LOC102724745	hsa:102724745	uncharacterized LOC102724745
IL6RP1	ncRNA	0	0	0	0	#DIV/0!	#DIV/0!	#DIV/0!	#DIV/0!	IL6RP1	IL6RP1		interleukin 6 receptor pseudogene 1
LOC100506811	ncRNA	0	0	0	0	#DIV/0!	#DIV/0!	#DIV/0!	#DIV/0!	LOC100506811	LOC100506811		H3 histone, family 3B (H3.3B) pseudogene
BDP1	mRNA	15.6306	11.9942	13.029	9.9037	1.30318	1.31556	0.382031	0.395682	NM_018429.2	BDP1	hsa:55814	B double prime 1, subunit of RNA polymerase III transcription initiation factor IIIB
DTL	mRNA	16.5914	14.9544	23.9635	25.5543	1.10947	0.937747	0.149866	-0.0927288	NM_016448.3	DTL	hsa:51514	denticleless E3 ubiquitin protein ligase homolog (Drosophila)
OSTM1-AS1	miscRNA	0	0	0	0	#DIV/0!	#DIV/0!	#DIV/0!	#DIV/0!	XR_171593.1	OSTM1-AS1	hsa:100287366	OSTM1 antisense RNA 1
RNFT2	mRNA	0.579064	0.583663	0.889719	1.10525	0.99212	0.80499	-0.011413	-0.312957	NM_032814.3	RNFT2	hsa:84900	ring finger protein, transmembrane 2
IFNA20P	ncRNA	0.158914	0	0	0	#DIV/0!	#DIV/0!	#DIV/0!	#DIV/0!	IFNP20	IFNA20P		interferon, alpha 20, pseudogene
COL15A1	mRNA	0.0309503	0.0334244	0.278768	0.351254	0.925979	0.793635	-0.110949	-0.333453	NM_001855.4	COL15A1	hsa:1306	collagen, type XV, alpha 1
LOC100421311	ncRNA	0.177018	0.446059	0.37515	0.5479	0.396848	0.684704	-1.33334	-0.546447	LOC100421311	BRCC3P1		BRCA1/BRCA2-containing complex, subunit 3 pseudogene 1
LOC102724751	mRNA	0	0	0	0	#DIV/0!	#DIV/0!	#DIV/0!	#DIV/0!	XP_011544561.1	LOC102724751	hsa:102724751	putative BCR-like protein 1-like
LOC102724750	ncRNA	0	0	0	0	#DIV/0!	#DIV/0!	#DIV/0!	#DIV/0!	LOC102724750	LOC102724750		uncharacterized LOC102724750
HSD17B14	mRNA	0.271322	0	0	0.139965	#DIV/0!	0	#DIV/0!	#NUM!	NM_016246.2	HSD17B14	hsa:51171	hydroxysteroid (17-beta) dehydrogenase 14
HSD17B13	mRNA	0.210028	0.151212	0.222554	0.108346	1.38897	2.05411	0.474014	1.03852	NM_178135.4	HSD17B13	hsa:345275	hydroxysteroid (17-beta) dehydrogenase 13
LOC102724753	ncRNA	0	0	0	0	#DIV/0!	#DIV/0!	#DIV/0!	#DIV/0!	XR_432953.1	LOC102724753	hsa:102724753	uncharacterized LOC102724753
LOC102724752	mRNA	0	0	0.853417	0.453237	#DIV/0!	1.88294	#DIV/0!	0.912985	XP_006726488.1	LOC102724752	hsa:102724752	serine/arginine repetitive matrix protein 1-like
HSD17B12	mRNA	57.663	57.5133	56.9097	53.3696	1.0026	1.06633	0.00374974	0.092657	NM_016142.2	HSD17B12	hsa:51144	hydroxysteroid (17-beta) dehydrogenase 12
HSD17B11	mRNA	13.9769	14.933	58.8623	66.3705	0.935979	0.886873	-0.0954523	-0.1732	NM_016245.4	HSD17B11	hsa:51170	hydroxysteroid (17-beta) dehydrogenase 11
HSD17B10	mRNA	70.1398	73.9588	52.4415	48.7227	0.948363	1.07633	-0.0764892	0.106114	NM_004493.2	HSD17B10	hsa:3028	hydroxysteroid (17-beta) dehydrogenase 10
CRHR1-IT1	ncRNA	1.05521	1.05379	0.43283	0.526785	1.00135	0.821645	0.00194541	-0.283412	NR_026905.2	CRHR1-IT1	hsa:147081	CRHR1 intronic transcript 1 (non-protein coding)
RNFT1	mRNA	2.95504	2.93655	4.18973	4.337	1.00629	0.966043	0.00905113	-0.0498402	NM_016125.3	RNFT1	hsa:51136	ring finger protein, transmembrane 1
LOC102724759	ncRNA	0	0.117642	0	0	0	#DIV/0!	#NUM!	#DIV/0!	XR_433686.1	LOC102724759	hsa:102724759	uncharacterized LOC102724759
LOC102724758	ncRNA	0.302911	0	0.160488	0	#DIV/0!	#DIV/0!	#DIV/0!	#DIV/0!	XR_431951.1	LOC102724758	hsa:102724758	uncharacterized LOC102724758
LOC102724755	ncRNA	1.82405	0	0	0	#DIV/0!	#DIV/0!	#DIV/0!	#DIV/0!	XR_433256.1	LOC102724755	hsa:102724755	uncharacterized LOC102724755
SLITRK2	mRNA	0	0	0	0	#DIV/0!	#DIV/0!	#DIV/0!	#DIV/0!	NM_032539.4	SLITRK2	hsa:84631	SLIT and NTRK-like family, member 2
LOC102724754	ncRNA	0.137102	0	0	0.141451	#DIV/0!	0	#DIV/0!	#NUM!	XR_431314	LOC102724754	hsa:102724754	uncharacterized LOC102724754
SLITRK1	mRNA	0	0	0	0	#DIV/0!	#DIV/0!	#DIV/0!	#DIV/0!	NM_052910.2	SLITRK1	hsa:114798	SLIT and NTRK-like family, member 1
LOC102724757	ncRNA	0.236949	0.189549	0.0278979	0.0814888	1.25007	0.342352	0.322011	-1.54645	XR_937729.1	LOC102724757	hsa:102724757	uncharacterized LOC102724757
SLITRK4	mRNA	0	0	0	0	#DIV/0!	#DIV/0!	#DIV/0!	#DIV/0!	NM_173078.4	SLITRK4	hsa:139065	SLIT and NTRK-like family, member 4
SLITRK3	mRNA	0.0112686	0	0.0238814	0	#DIV/0!	#DIV/0!	#DIV/0!	#DIV/0!	NM_014926.2	SLITRK3	hsa:22865	SLIT and NTRK-like family, member 3
LOC102724756	ncRNA	0	0	0	0	#DIV/0!	#DIV/0!	#DIV/0!	#DIV/0!	XR_431667.1	LOC102724756	hsa:102724756	uncharacterized LOC102724756
SLITRK6	mRNA	0	0.0144485	0.425307	0.434808	0	0.978149	#NUM!	-0.0318736	NM_032229.2	SLITRK6	hsa:84189	SLIT and NTRK-like family, member 6
SLITRK5	mRNA	0.0465113	0.0781345	2.6614	2.68726	0.595272	0.990376	-0.748379	-0.0139517	NM_015567.1	SLITRK5	hsa:26050	SLIT and NTRK-like family, member 5
LINGO2	mRNA	1.08902	0.672042	0	0	1.62046	#DIV/0!	0.696406	#DIV/0!	NM_152570.2	LINGO2	hsa:158038	leucine rich repeat and Ig domain containing 2
LINGO1	mRNA	0	0	0	0	#DIV/0!	#DIV/0!	#DIV/0!	#DIV/0!	NM_032808.6	LINGO1	hsa:84894	leucine rich repeat and Ig domain containing 1
LINGO4	mRNA	0	0	0.0341176	0	#DIV/0!	#DIV/0!	#DIV/0!	#DIV/0!	NM_001004432	LINGO4	hsa:339398	leucine rich repeat and Ig domain containing 4
DUT	mRNA	50.9459	61.1973	36.6248	45.3414	0.832487	0.807756	-0.264501	-0.308008	NM_001948.3	DUT	hsa:1854	deoxyuridine triphosphatase
LINGO3	mRNA	0.0393927	0.0283611	0.041742	0	1.38897	#DIV/0!	0.474014	#DIV/0!	NM_001101391.1	LINGO3	hsa:645191	leucine rich repeat and Ig domain containing 3
LOC400347	ncRNA	0	0	0	0	#DIV/0!	#DIV/0!	#DIV/0!	#DIV/0!	LOC400347	LOC400347		REX4, RNA exonuclease 4 homolog (S. cerevisiae) pseudogene
LOC102724762	ncRNA	0	0	0	0	#DIV/0!	#DIV/0!	#DIV/0!	#DIV/0!	XR_431466	LOC102724762	hsa:102724762	uncharacterized LOC102724762
LOC102724761	ncRNA	0	0	0.0940852	0.183213	#DIV/0!	0.513528	#DIV/0!	-0.961484	XR_432485	LOC102724761	hsa:102724761	uncharacterized LOC102724761
LOC102724764	ncRNA	0	0	0.534532	1.0409	#DIV/0!	0.513528	#DIV/0!	-0.961484
LOC102724763	ncRNA	0	0	0	0	#DIV/0!	#DIV/0!	#DIV/0!	#DIV/0!	XR_940927.1	LOC102724763	hsa:102724763	uncharacterized LOC102724763
LOC102724760	mRNA	0	0	0	0	#DIV/0!	#DIV/0!	#DIV/0!	#DIV/0!	LOC102724760	LOC102724760		Ig heavy chain V-I region V35-like
LOC102724769	ncRNA	0	0	0	0	#DIV/0!	#DIV/0!	#DIV/0!	#DIV/0!	LOC102724769	LOC102724769		cyclin-dependent kinase 2-associated protein 2-like
MAGOH3P	ncRNA	0	0	0	0.0808294	#DIV/0!	0	#DIV/0!	#NUM!	MAGOHP1	MAGOH3P		mago-nashi homolog 2, proliferation-associated (Drosophila), pseudogene
LOC642262	ncRNA	0	0	0	0	#DIV/0!	#DIV/0!	#DIV/0!	#DIV/0!	LOC642262	LOC642262		nuclear receptor coactivator 4 pseudogene
PC	mRNA	22.9982	24.6853	15.3345	15.9837	0.931655	0.959382	-0.102132	-0.0598222	NM_022172.2	PC	hsa:5091	pyruvate carboxylase
LOC102724766	ncRNA	0	0	0	0	#DIV/0!	#DIV/0!	#DIV/0!	#DIV/0!	XR_932289.1	LOC102724766	hsa:102724766	uncharacterized LOC102724766
SLAMF6P1	ncRNA	0	0	0	0	#DIV/0!	#DIV/0!	#DIV/0!	#DIV/0!	SLAMF6P1	SLAMF6P1		SLAM family member 6 pseudogene 1
LOC102724765	ncRNA	1.57202	1.41473	0	0	1.11117	#DIV/0!	0.152086	#DIV/0!	XR_954378.1	LOC102724765	hsa:102724765	uncharacterized LOC102724765
LOC102724768	ncRNA	0.114783	0	0	0.118424	#DIV/0!	0	#DIV/0!	#NUM!	XR_959542.1	LOC102724768	hsa:102724768	uncharacterized LOC102724768
LOC102724767	ncRNA	0.192005	0	0	0	#DIV/0!	#DIV/0!	#DIV/0!	#DIV/0!
PABPC1L	mRNA	7.35789	7.36407	22.9706	23.3867	0.999161	0.982207	-0.00121065	-0.025901	NM_001124756.1	PABPC1L	hsa:80336	poly(A) binding protein, cytoplasmic 1-like
MDGA2	mRNA	2.19452	2.09209	0	0	1.04896	#DIV/0!	0.0689604	#DIV/0!	NR_103766.1	MDGA2	hsa:161357	MAM domain containing glycosylphosphatidylinositol anchor 2
MDGA1	mRNA	0.0376811	0.033911	0.688764	0.826126	1.11117	0.833728	0.152086	-0.262351	NM_153487.3	MDGA1	hsa:266727	MAM domain containing glycosylphosphatidylinositol anchor 1
SPG21	mRNA	54.3541	57.9428	53.9658	64.9851	0.938066	0.830434	-0.0922385	-0.268063	NM_016630.6	SPG21	hsa:51324	spastic paraplegia 21 (autosomal recessive, Mast syndrome)
SPG20	mRNA	23.2395	23.6939	8.66944	9.2351	0.980822	0.938749	-0.0279365	-0.0911887	NM_015087.4	SPG20	hsa:23111	spastic paraplegia 20 (Troyer syndrome)
LOC100506747	miscRNA	0	0.0322526	0.284817	0.184876	0	1.54058	#NUM!	0.623478	NR_036557.1	LOC100506747	hsa:100506747	alpha-1,3-mannosyl-glycoprotein 4-beta-N-acetylglucosaminyltransferase-like protein LOC641515 homolog
RGSL1	mRNA	0	0	0	0	#DIV/0!	#DIV/0!	#DIV/0!	#DIV/0!	NM_181572.2	RGSL1	hsa:353299	regulator of G-protein signaling like 1
TXNDC11	mRNA	16.9906	16.5545	7.52836	8.38124	1.02634	0.898239	0.0375082	-0.154828	NM_015914	TXNDC11	hsa:51061	thioredoxin domain containing 11
TXNDC12	mRNA	22.8189	24.5578	28.8095	30.1414	0.929194	0.95581	-0.105948	-0.0652037	NR_046405.1	TXNDC12	hsa:51060	thioredoxin domain containing 12 (endoplasmic reticulum)
TXNDC15	mRNA	11.6682	12.2489	13.1594	12.1792	0.952595	1.08049	-0.0700656	0.111682	NM_024715.3	TXNDC15	hsa:79770	thioredoxin domain containing 15
TXNDC16	mRNA	4.53792	3.95699	4.19552	3.61867	1.14681	1.15941	0.19763	0.21339	NM_020784.2	TXNDC16	hsa:57544	thioredoxin domain containing 16
TXNDC17	mRNA	5.45897	5.58966	15.6397	18.899	0.976618	0.82754	-0.034133	-0.273099	NM_032731.3	TXNDC17	hsa:84817	thioredoxin domain containing 17
MGC45800	ncRNA	2.72742	3.31744	0	0	0.822147	#DIV/0!	-0.282532	#DIV/0!
LOC100506746	ncRNA	0.86279	0.496939	1.05138	0.979178	1.73621	1.07374	0.795942	0.102646	NR_038841.1	LOC100506746	hsa:100506746	uncharacterized LOC100506746
SLC34A3	mRNA	0.310477	0.502944	1.5216	1.00102	0.617319	1.52004	-0.695911	0.604113	NM_080877.2	SLC34A3	hsa:142680	solute carrier family 34 (type II sodium/phosphate contransporter), member 3
HNRNPCP10	ncRNA	0	0.0683361	0	0	0	#DIV/0!	#NUM!	#DIV/0!	HNRNPCP10	HNRNPCP10		heterogeneous nuclear ribonucleoprotein C pseudogene 10
SLC34A2	mRNA	0	0	0.0426123	0.0207449	#DIV/0!	2.05411	#DIV/0!	1.03852	NM_006424.2	SLC34A2	hsa:10568	solute carrier family 34 (type II sodium/phosphate contransporter), member 2
CAPNS1P1	ncRNA	0	0	0	0	#DIV/0!	#DIV/0!	#DIV/0!	#DIV/0!	CAPNS1P1	CAPNS1P1		calpain, small subunit 1 pseudogene 1
LOC100506737	ncRNA	0.178145	0.577157	0.0943848	0	0.30866	#DIV/0!	-1.69591	#DIV/0!	NR_131244.1	LINC01589	hsa:100506737	uncharacterized LOC100506737
SLC34A1	mRNA	0	0	0	0.0334757	#DIV/0!	0	#DIV/0!	#NUM!	NM_003052.4	SLC34A1	hsa:6569	solute carrier family 34 (type II sodium/phosphate contransporter), member 1
TIMD4	mRNA	0	0	0	0	#DIV/0!	#DIV/0!	#DIV/0!	#DIV/0!	NM_138379.2	TIMD4	hsa:91937	T-cell immunoglobulin and mucin domain containing 4
DLEC1P1	ncRNA	0	0	0	0	#DIV/0!	#DIV/0!	#DIV/0!	#DIV/0!	DLEC1P1	DLEC1P1		deleted in lung and esophageal cancer 1 pseudogene 1
LOC102724704	ncRNA	0	0	0	0	#DIV/0!	#DIV/0!	#DIV/0!	#DIV/0!	XR_428009.1	LOC102724704	hsa:102724704	uncharacterized LOC102724704
LOC102724703	ncRNA	0	0	0	0	#DIV/0!	#DIV/0!	#DIV/0!	#DIV/0!	XR_949078.1	LOC102724703	hsa:102724703	uncharacterized LOC102724703
MDS2	ncRNA	0	0	0	0	#DIV/0!	#DIV/0!	#DIV/0!	#DIV/0!	NR_027042.1	MDS2	hsa:259283	myelodysplastic syndrome 2 translocation associated
LOC102724706	ncRNA	0	0	0	0	#DIV/0!	#DIV/0!	#DIV/0!	#DIV/0!	LOC102724706	LOC102724706		uncharacterized LOC102724706
LOC102724705	mRNA	1.78232	2.27028	1.16223	1.13161	0.785069	1.02706	-0.349108	0.0385157	XP_006715689.1	LOC102724705	hsa:102724705	small nuclear ribonucleoprotein-associated protein B'-like
LOC102724700	ncRNA	0	0	0	0	#DIV/0!	#DIV/0!	#DIV/0!	#DIV/0!	XR_950714.1	LOC102724700	hsa:102724700	uncharacterized LOC102724700
LOC102724702	mRNA	0	0	0.407846	0	#DIV/0!	#DIV/0!	#DIV/0!	#DIV/0!	XR_931344.1	LOC102724702	hsa:102724702	ovostatin homolog 1-like
LOC102724701	ncRNA	0	0	0	0	#DIV/0!	#DIV/0!	#DIV/0!	#DIV/0!	XR_951131.1	LOC102724701		uncharacterized LOC102724701
OR5E1P	miscRNA	0	0.231897	0	0	0	#DIV/0!	#NUM!	#DIV/0!	NR_027711.1	OR5E1P	hsa:26343	olfactory receptor, family 5, subfamily E, member 1 pseudogene
DXO	mRNA	7.76071	8.70762	6.99536	6.49912	0.891255	1.07636	-0.16609	0.106154	NM_005510.3	DXO	hsa:1797	decapping exoribonuclease
LOC100506734	miscRNA	0	0	0	0	#DIV/0!	#DIV/0!	#DIV/0!	#DIV/0!
LOC102724708	mRNA	1.1726	0.844227	0.690299	0.672114	1.38897	1.02706	0.474014	0.0385157	XP_011547500.1	LOC102724708	hsa:102724708	spidroin-1-like
LOC102724707	ncRNA	0	0	0	0	#DIV/0!	#DIV/0!	#DIV/0!	#DIV/0!	XR_433203.1	LOC102724707	hsa:102724707	uncharacterized LOC102724707
LOC100506730	ncRNA	2.22402	1.89233	1.42828	1.11252	1.17528	1.28382	0.233006	0.360444	NR_037847.1	LOC100506730	hsa:100506730	uncharacterized LOC100506730
TMEM72-AS1	ncRNA	0	0	0.0538852	0	#DIV/0!	#DIV/0!	#DIV/0!	#DIV/0!	NR_033842.1	TMEM72-AS1	hsa:220980	TMEM72 antisense RNA 1
LOC100506731	ncRNA	0.517081	0.272049	0.0421477	0	1.90069	#DIV/0!	0.926526	#DIV/0!	XR_172053	LOC100506731	hsa:100506731	uncharacterized LOC100506731
LOC102724709	mRNA	0.130391	0.469379	0.552668	0.134527	0.277794	4.10823	-1.84791	2.03852	XP_006726703.1	LOC102724709	hsa:102724709	fibroin heavy chain-like
RNF11P1	ncRNA	0	0	0.0749351	0	#DIV/0!	#DIV/0!	#DIV/0!	#DIV/0!	RNF11P1	RNF11P1		ring finger protein 11 pseudogene 1
EPHA10	mRNA	0	0	0.112933	0.0628331	#DIV/0!	1.79735	#DIV/0!	0.845871	NM_173641.2	EPHA10	hsa:284656	EPH receptor A10
RNF11P2	ncRNA	0	0	0	0	#DIV/0!	#DIV/0!	#DIV/0!	#DIV/0!	RNF11P2	RNF11P2		ring finger protein 11 pseudogene 2
RP4-753M9.1	ncRNA	0	0	0	0	#DIV/0!	#DIV/0!	#DIV/0!	#DIV/0!
KIF9-AS1	ncRNA	0.693714	0.927542	0.630074	0.647558	0.747906	0.973001	-0.419071	-0.0394868	NR_033373.1	KIF9-AS1	hsa:285352	KIF9 antisense RNA 1
MST1R	mRNA	0.210997	0.0632954	4.69519	5.60553	3.33352	0.8376	1.73705	-0.255667	NM_002447.2	MST1R	hsa:4486	macrophage stimulating 1 receptor (c-met-related tyrosine kinase)
MST1L	mRNA	0.575194	0.93176	0.0380936	0.018545	0.617319	2.05411	-0.695911	1.03852	NR_002729.2	MST1L	hsa:11223	macrophage stimulating 1-like
OSGEP	mRNA	10.9982	11.3012	26.1534	26.37	0.973192	0.991784	-0.039204	-0.0119022	NM_017807.3	OSGEP	hsa:55644	O-sialoglycoprotein endopeptidase
LOC102724715	ncRNA	0	0	0	0	#DIV/0!	#DIV/0!	#DIV/0!	#DIV/0!	XR_934678.1	LOC102724715	hsa:102724715	uncharacterized LOC102724715
LOC102724714	ncRNA	0	0	0	0	#DIV/0!	#DIV/0!	#DIV/0!	#DIV/0!	XR_933302.1	LOC102724714	hsa:102724714	uncharacterized LOC102724714
LOC102724717	ncRNA	0	0	0	0	#DIV/0!	#DIV/0!	#DIV/0!	#DIV/0!	XR_433489.1	LOC102724717	hsa:102724717	uncharacterized LOC102724717
LOC102724716	mRNA	0	0	0	0	#DIV/0!	#DIV/0!	#DIV/0!	#DIV/0!	XP_006722433.1	LOC102724716	hsa:102724716	serine/arginine repetitive matrix protein 3-like
LOC102724711	ncRNA	0.689169	0.37213	0.638987	0.799912	1.85196	0.798822	0.889051	-0.324054	XR_931004.1	LOC102724711	hsa:102724711	uncharacterized LOC102724711
LOC102724710	ncRNA	0	0	0	0	#DIV/0!	#DIV/0!	#DIV/0!	#DIV/0!	NR_125827.1	LOC102724710	hsa:102724710	uncharacterized LOC102724710
SI	mRNA	0.0279176	0	0	0	#DIV/0!	#DIV/0!	#DIV/0!	#DIV/0!	NM_001041.3	SI	hsa:6476	sucrase-isomaltase (alpha-glucosidase)
RP11-756H20.1	ncRNA	0	0	0	0	#DIV/0!	#DIV/0!	#DIV/0!	#DIV/0!
LOC102724713	ncRNA	0	0	0	0	#DIV/0!	#DIV/0!	#DIV/0!	#DIV/0!	XR_430600.1	LOC102724713	hsa:102724713	uncharacterized LOC102724713
SWI5	mRNA	9.75059	11.5153	18.6703	17.9137	0.846751	1.04223	-0.239991	0.0596803	NM_001040011.1	SWI5	hsa:375757	SWI5 recombination repair homolog (yeast)
LOC102724712	ncRNA	0	0	0	0	#DIV/0!	#DIV/0!	#DIV/0!	#DIV/0!	XR_950380.1	LOC102724712	hsa:102724712	uncharacterized LOC102724712
DYM	mRNA	13.0398	13.1054	4.37682	3.46868	0.995	1.26181	-0.00723179	0.335497	NM_017653.3	DYM	hsa:54808	dymeclin
LOC102724719	ncRNA	0	0.120818	0	0	0	#DIV/0!	#NUM!	#DIV/0!	NR_120678.1	LOC102724719	hsa:102724719	uncharacterized LOC102724719
LOC102724718	ncRNA	0	0	0	0	#DIV/0!	#DIV/0!	#DIV/0!	#DIV/0!	XR_427346.1	LOC102724718	hsa:102724718	uncharacterized LOC102724718
LOC102724720	ncRNA	0.158914	0	0.336782	0.163955	#DIV/0!	2.05411	#DIV/0!	1.03852	XR_431892	LOC102724720	hsa:102724720	uncharacterized LOC102724720
LOC102724726	ncRNA	0	0	0	0	#DIV/0!	#DIV/0!	#DIV/0!	#DIV/0!	LOC102724726	LOC102724726		coxsackievirus and adenovirus receptor-like
LOC102724725	ncRNA	0	0	0	0	#DIV/0!	#DIV/0!	#DIV/0!	#DIV/0!	LOC102724725	LOC102724725		zinc finger protein 100-like
TF	mRNA	0.0300632	0.0432885	0	0	0.694484	#DIV/0!	-0.525986	#DIV/0!	NM_001063.3	TF	hsa:7018	transferrin
LOC102724728	mRNA	0	0	0	0	#DIV/0!	#DIV/0!	#DIV/0!	#DIV/0!	XR_951378.1	LOC102724728	hsa:102724728	putative POM121-like protein 1-like
TG	mRNA	0.297787	0.314445	0.1157	0.102411	0.947024	1.12976	-0.0785272	0.176019	NM_003235.4	TG	hsa:7038	thyroglobulin
LOC102724727	ncRNA	0	0	0	0	#DIV/0!	#DIV/0!	#DIV/0!	#DIV/0!	LOC102724727	LOC102724727		protein FRG1B-like
LOC102724722	ncRNA	0	0	0	0	#DIV/0!	#DIV/0!	#DIV/0!	#DIV/0!	XR_431986.1	LOC102724722	hsa:102724722	uncharacterized LOC102724722
TH	mRNA	0	0	0.0931	0.0453237	#DIV/0!	2.05411	#DIV/0!	1.03852	NM_199293.2	TH	hsa:7054	tyrosine hydroxylase
LOC102724721	ncRNA	1.67813	0	0	0	#DIV/0!	#DIV/0!	#DIV/0!	#DIV/0!	XR_432858.1	LOC102724721	hsa:102724721	uncharacterized LOC102724721
LOC102724724	mRNA	0	0	0	0	#DIV/0!	#DIV/0!	#DIV/0!	#DIV/0!	XP_006726584.1	LOC102724724	hsa:102724724	collagen alpha-1(I) chain-like
LOC102724723	ncRNA	1.11134	0.800121	0.588811	0.5733	1.38897	1.02706	0.474014	0.0385157	XR_432141	LOC102724723	hsa:102724723	uncharacterized LOC102724723
AC016629.8	ncRNA	1.89965	1.97037	2.11529	2.12601	0.964108	0.994961	-0.052734	-0.00728797	NM_198055.1	MZF1	hsa:7593	myeloid zinc finger 1
LOC102724729	mRNA	0	0	0	0	#DIV/0!	#DIV/0!	#DIV/0!	#DIV/0!	XP_006715690.1	LOC102724729	hsa:102724729	formin-like protein 5-like
LOC100506753	ncRNA	1.79068	2.76261	0.813206	1.97946	0.648185	0.410823	-0.625522	-1.28341	NR_126338.1	AZIN1-AS1	hsa:100506753	uncharacterized LOC100506753
PCSK2	mRNA	0	0	0	0	#DIV/0!	#DIV/0!	#DIV/0!	#DIV/0!	NM_002594.4	PCSK2	hsa:5126	proprotein convertase subtilisin/kexin type 2
PCSK1	mRNA	0.893312	0.947181	0	0	0.943127	#DIV/0!	-0.0844764	#DIV/0!	NM_001177876.1	PCSK1	hsa:5122	proprotein convertase subtilisin/kexin type 1
SLC7A14	mRNA	0	0	0	0	#DIV/0!	#DIV/0!	#DIV/0!	#DIV/0!	NM_175917.2	SLC7A14	hsa:57709	solute carrier family 7, member 14
PCSK9	mRNA	0	0.0325656	17.4466	15.2369	0	1.14502	#NUM!	0.195371	NR_110451.1	PCSK9	hsa:255738	proprotein convertase subtilisin/kexin type 9
SLC7A13	mRNA	0	0	0	0	#DIV/0!	#DIV/0!	#DIV/0!	#DIV/0!	NM_138817.2	SLC7A13	hsa:157724	solute carrier family 7 (anionic amino acid transporter), member 13
SLC7A11	mRNA	27.0469	25.1204	10.9387	8.42533	1.07669	1.29831	0.106607	0.376639	NM_014331.3	SLC7A11	hsa:23657	solute carrier family 7 (anionic amino acid transporter light chain, xc- system), member 11
PCSK7	mRNA	5.12731	5.60127	12.6018	12.4351	0.915384	1.0134	-0.127551	0.019208	NM_004716.3	PCSK7	hsa:9159	proprotein convertase subtilisin/kexin type 7
PCSK6	mRNA	7.00141	6.81824	0.136665	0.133065	1.02686	1.02706	0.0382449	0.0385157	NM_138325.3	PCSK6	hsa:5046	proprotein convertase subtilisin/kexin type 6
SLC7A10	mRNA	0	0.124171	0	0	0	#DIV/0!	#NUM!	#DIV/0!	NM_019849.2	SLC7A10	hsa:56301	solute carrier family 7 (neutral amino acid transporter light chain, asc system), member 10
PCSK5	mRNA	0.00879706	0.012667	0.111861	0.0998376	0.694484	1.12043	-0.525986	0.164047	NR_120409.1	PCSK5	hsa:5125	proprotein convertase subtilisin/kexin type 5
CLYBL	mRNA	3.39468	2.81294	0	0	1.20681	#DIV/0!	0.271197	#DIV/0!	NR_104592.1	CLYBL	hsa:171425	citrate lyase beta like
PCSK4	mRNA	1.15467	1.32158	0.721574	0.824751	0.873706	0.8749	-0.19478	-0.19281	NM_017573.4	PCSK4	hsa:54760	proprotein convertase subtilisin/kexin type 4
VDAC1P12	ncRNA	0	0	0	0	#DIV/0!	#DIV/0!	#DIV/0!	#DIV/0!	VDAC1P12	VDAC1P12		voltage-dependent anion channel 1 pseudogene 12
GNGT1	mRNA	0.133609	0.577157	0	0	0.231495	#DIV/0!	-2.11095	#DIV/0!	NM_021955.3	GNGT1	hsa:2792	guanine nucleotide binding protein (G protein), gamma transducing activity polypeptide 1
VDAC1P11	ncRNA	0.0980214	0.0705714	0.103867	0	1.38897	#DIV/0!	0.474014	#DIV/0!	VDAC1P11	VDAC1P11		voltage-dependent anion channel 1 pseudogene 11
VDAC1P10	ncRNA	0	0	0	0	#DIV/0!	#DIV/0!	#DIV/0!	#DIV/0!	VDAC1P10	VDAC1P10		voltage-dependent anion channel 1 pseudogene 10
GNGT2	mRNA	0	0	0	0	#DIV/0!	#DIV/0!	#DIV/0!	#DIV/0!	NM_031498.2	GNGT2	hsa:2793	guanine nucleotide binding protein (G protein), gamma transducing activity polypeptide 2
HYAL1	mRNA	0.197659	0.189742	0.17454	0.169942	1.04173	1.02706	0.0589764	0.0385157	NR_047690.1	HYAL1	hsa:3373	hyaluronoglucosaminidase 1
LOC100421372	ncRNA	1.92519	1.96359	4.59003	4.13806	0.980448	1.10922	-0.0284865	0.149547	LOC100421372	LOC100421372		zinc finger and SCAN domain containing 29 pseudogene
HYAL2	mRNA	10.3622	9.63842	10.8697	11.5161	1.0751	0.943868	0.104468	-0.0833426	NM_033158.4	HYAL2	hsa:8692	hyaluronoglucosaminidase 2
HYAL3	mRNA	5.95325	6.11856	1.41708	2.04737	0.972983	0.692147	-0.0395135	-0.53085	NM_003549.3	HYAL3	hsa:8372	hyaluronoglucosaminidase 3
MCCD1P2	ncRNA	0	0	0	0	#DIV/0!	#DIV/0!	#DIV/0!	#DIV/0!	MCCD1P2	MCCD1P2		mitochondrial coiled-coil domain 1 pseudogene 2
HYAL4	mRNA	0	0.050132	0.110677	0	0	#DIV/0!	#NUM!	#DIV/0!	NM_012269.2	HYAL4	hsa:23553	hyaluronoglucosaminidase 4
SSSCA1	mRNA	22.3237	29.3732	45.4069	50.0349	0.760002	0.907505	-0.395926	-0.140022	NM_006396	SSSCA1	hsa:10534	Sjogren syndrome/scleroderma autoantigen 1
L3HYPDH	mRNA	13.6037	11.6214	12.3711	12.7784	1.17058	0.968127	0.22722	-0.0467316	NM_144581.1	L3HYPDH	hsa:112849	L-3-hydroxyproline dehydratase (trans-)
MCCD1P1	ncRNA	0	0	0	0	#DIV/0!	#DIV/0!	#DIV/0!	#DIV/0!	MCCD1P1	MCCD1P1		mitochondrial coiled-coil domain 1 pseudogene 1
THUMPD3-AS1	ncRNA	3.78932	4.31958	6.54879	7.16748	0.877243	0.91368	-0.188951	-0.130239	NR_027007.2	THUMPD3-AS1	hsa:440944	THUMPD3 antisense RNA 1
LOC100421387	ncRNA	0	0	0	0	#DIV/0!	#DIV/0!	#DIV/0!	#DIV/0!	LOC100421387	LOC100421387		heterogeneous nuclear ribonucleoprotein A3 pseudogene
LOC100421386	ncRNA	0	0	0	0	#DIV/0!	#DIV/0!	#DIV/0!	#DIV/0!	LOC100421386	LOC100421386		glutamyl aminopeptidase (aminopeptidase A) pseudogene
LOC100421385	ncRNA	0	0	0	0	#DIV/0!	#DIV/0!	#DIV/0!	#DIV/0!	LOC100421385	LOC100421385		testis derived transcript (3 LIM domains) pseudogene
G2E3	mRNA	11.1554	10.5426	8.30001	7.46091	1.05813	1.11247	0.0815113	0.153762	NM_017769	G2E3	hsa:55632	G2/M-phase specific E3 ubiquitin protein ligase
RP11-420A23.1	ncRNA	0.362838	0.45715	0.288358	0.187175	0.793696	1.54058	-0.333341	0.623478
IGHMBP2	mRNA	6.40863	6.23341	9.24184	9.93981	1.02811	0.92978	0.0399933	-0.105038	NM_002180.2	IGHMBP2	hsa:3508	immunoglobulin mu binding protein 2
OR4H12P	ncRNA	0	0	0	0	#DIV/0!	#DIV/0!	#DIV/0!	#DIV/0!	OR4H12P	OR4H12P		olfactory receptor, family 4, subfamily H, member 12 pseudogene
LOC100421391	ncRNA	0	0	0	0	#DIV/0!	#DIV/0!	#DIV/0!	#DIV/0!	LOC100421391	EIF5P2		eukaryotic translation initiation factor 5 pseudogene 2
RP11-367N14.2	ncRNA	0.429738	0.618787	0.910735	1.10843	0.694484	0.821645	-0.525986	-0.283412
LOC100421390	ncRNA	0	0	0	0	#DIV/0!	#DIV/0!	#DIV/0!	#DIV/0!	LOC100421390	EIF5P1		eukaryotic translation initiation factor 5 pseudogene 1
ALS2CL	mRNA	6.25313	7.28728	1.67585	1.31792	0.858089	1.27159	-0.220801	0.346638	NR_033815.1	ALS2CL	hsa:259173	ALS2 C-terminal like
PLK1S1	mRNA	11.7034	10.1825	3.91836	3.65781	1.14936	1.07123	0.200833	0.0992698	NM_018474.4	KIZ	hsa:55857	kizuna centrosomal protein
PLEKHG4B	mRNA	0	0	0.0919154	0.158336	#DIV/0!	0.58051	#DIV/0!	-0.784607	NM_052909.3	PLEKHG4B	hsa:153478	pleckstrin homology domain containing, family G (with RhoGef domain) member 4B
RP5-921G16.2	ncRNA	0	0	0	0	#DIV/0!	#DIV/0!	#DIV/0!	#DIV/0!
LOC497256	miscRNA	0	0	0	0	#DIV/0!	#DIV/0!	#DIV/0!	#DIV/0!	XR_958559.1	LOC497256	hsa:497256	uncharacterized LOC497256
RNY5P10	ncRNA	0	0	0	0	#DIV/0!	#DIV/0!	#DIV/0!	#DIV/0!	RNY5P10	RNY5P10		RNA, Ro-associated Y5 pseudogene 10
XG	mRNA	0	0	0	0	#DIV/0!	#DIV/0!	#DIV/0!	#DIV/0!	NM_175569.2	XG	hsa:7499	Xg blood group
LOC100506790	ncRNA	0	0	0	0	#DIV/0!	#DIV/0!	#DIV/0!	#DIV/0!	NR_104652.1	LOC100506790	hsa:100506790	uncharacterized LOC100506790
LOC100506791	ncRNA	0	0	0	0	#DIV/0!	#DIV/0!	#DIV/0!	#DIV/0!
XK	mRNA	0.313514	0.213838	1.34633	1.34492	1.46613	1.00106	0.552016	0.00152152	NM_021083.2	XK	hsa:7504	X-linked Kx blood group
THEMIS2	mRNA	1.60174	1.55236	1.50143	1.58899	1.03181	0.944892	0.0451706	-0.0817785	NM_004848.3	THEMIS2	hsa:9473	thymocyte selection associated family member 2
GLB1L	mRNA	1.25776	1.83119	1.65856	1.61486	0.686853	1.02706	-0.541928	0.0385157	NM_024506.4	GLB1L	hsa:79411	galactosidase, beta 1-like
LBX2-AS1	ncRNA	0.308353	0.296002	1.5248	1.23719	1.04173	1.23247	0.0589764	0.30155	NR_024606.1	LBX2-AS1	hsa:151534	LBX2 antisense RNA 1
LOC100506797	ncRNA	0	0	0.365887	0	#DIV/0!	#DIV/0!	#DIV/0!	#DIV/0!	XR_425465.1	LOC100506797	hsa:100506797	uncharacterized LOC100506797
LOC101927600	ncRNA	1.41019	1.52292	0	0	0.925979	#DIV/0!	-0.110949	#DIV/0!	XR_959877.1	LOC101927600	hsa:101927600	uncharacterized LOC101927600
TRBV11-1	mRNA	0	0	0	0	#DIV/0!	#DIV/0!	#DIV/0!	#DIV/0!	UPI0000115ABA	TRBV11-1		T cell receptor beta variable 11-1
TRBV11-2	mRNA	0	0	0	0	#DIV/0!	#DIV/0!	#DIV/0!	#DIV/0!	UPI0000115ABC	TRBV11-2		T cell receptor beta variable 11-2
LOC101927605	ncRNA	0	0	0	0	#DIV/0!	#DIV/0!	#DIV/0!	#DIV/0!	XR_933654.1	LOC101927605	hsa:101927605	uncharacterized LOC101927605
LOC101927602	ncRNA	0	0	0	0	#DIV/0!	#DIV/0!	#DIV/0!	#DIV/0!	XR_950690.1	LOC101927602	hsa:101927602	uncharacterized LOC101927602
LOC101927603	ncRNA	0	0.438277	0.322529	0.209355	0	1.54058	#NUM!	0.623478	XR_958523.1	LOC101927603	hsa:101927603	uncharacterized LOC101927603
TRBV11-3	mRNA	0	0	0	0	#DIV/0!	#DIV/0!	#DIV/0!	#DIV/0!	TRBV113	TRBV11-3		T cell receptor beta variable 11-3
LOC101927608	ncRNA	0	0	0	0	#DIV/0!	#DIV/0!	#DIV/0!	#DIV/0!	XR_253069	LOC101927608	hsa:101927608	uncharacterized LOC101927608
LOC101927609	ncRNA	0.582683	0.419508	0.617434	1.20234	1.38897	0.513528	0.474014	-0.961484	XR_955451.1	LOC101927609	hsa:101927609	uncharacterized LOC101927609
AC003958.2	ncRNA	0	0	0	0	#DIV/0!	#DIV/0!	#DIV/0!	#DIV/0!	NM_001146182.1	KRTAP16-1	hsa:100505753	keratin associated protein 16-1
LOC101927606	ncRNA	0	0	0	0	#DIV/0!	#DIV/0!	#DIV/0!	#DIV/0!	NR_131977.1	LOC101927606	hsa:101927606	uncharacterized LOC101927606
PAMR1	mRNA	0.499912	0.454631	0.0557607	0.0542918	1.0996	1.02706	0.136979	0.0385157	NM_015430.3	PAMR1	hsa:25891	peptidase domain containing associated with muscle regeneration 1
LOC101927611	ncRNA	1.30594	0	0.691911	1.34737	#DIV/0!	0.513528	#DIV/0!	-0.961484	XR_250774.1	LOC101927611	hsa:101927611	uncharacterized LOC101927611
RBPMSLP	ncRNA	0	0	0	0	#DIV/0!	#DIV/0!	#DIV/0!	#DIV/0!	RBPMSLP	RBPMSLP		RNA binding protein with multiple splicing-like pseudogene
LOC101927610	ncRNA	0.056719	0.0816707	0.0801357	0.0780246	0.694484	1.02706	-0.525986	0.0385157	XR_252273	LOC101927610	hsa:101927610	uncharacterized LOC101927610
LOC101927615	ncRNA	0.130289	0	0	0.134423	#DIV/0!	0	#DIV/0!	#NUM!	XR_949125.1	LOC101927615	hsa:101927615	uncharacterized LOC101927615
LOC101927613	ncRNA	0	0	0	0	#DIV/0!	#DIV/0!	#DIV/0!	#DIV/0!	XR_950453.1	LOC101927613	hsa:101927613	uncharacterized LOC101927613
IGHVIII-76-1	mRNA	0	0.196772	0	0	0	#DIV/0!	#NUM!	#DIV/0!	IGHVIII761	IGHVIII-76-1		immunoglobulin heavy variable (III)-76-1 (pseudogene)
DKC1	mRNA	32.5147	34.7822	66.1458	66.3319	0.93481	0.997195	-0.0972552	-0.00405181	NR_110021.1	DKC1	hsa:1736	dyskeratosis congenita 1, dyskerin
LOC101927617	ncRNA	1.31104	0.707919	1.04192	0.338157	1.85196	3.08117	0.889051	1.62348	XR_252903	LOC101927617	hsa:101927617	uncharacterized LOC101927617
AC079610.2	mRNA	0	0	0.20605	0	#DIV/0!	#DIV/0!	#DIV/0!	#DIV/0!	NM_016260.2	IKZF2	hsa:22807	IKAROS family zinc finger 2 (Helios)
LOC101927623	ncRNA	0.0675031	0	0	0.0348223	#DIV/0!	0	#DIV/0!	#NUM!	NR_110996.1	LOC101927623	hsa:101927623	uncharacterized LOC101927623
LOC101927627	ncRNA	0	0	0.793844	0	#DIV/0!	#DIV/0!	#DIV/0!	#DIV/0!	XR_253207	LOC101927627	hsa:101927627	uncharacterized LOC101927627
RPL18P10	ncRNA	0.154809	0.111456	0.164042	0	1.38897	#DIV/0!	0.474014	#DIV/0!	XR_915162.1	RPL18P10		ribosomal protein L18 pseudogene 10
RPL18P11	ncRNA	0	0	0	0	#DIV/0!	#DIV/0!	#DIV/0!	#DIV/0!	RPL18P11	RPL18P11		ribosomal protein L18 pseudogene 11
RPL18P12	ncRNA	0	0	0	0	#DIV/0!	#DIV/0!	#DIV/0!	#DIV/0!	RPL18P12	RPL18P12		ribosomal protein L18 pseudogene 12
RPL18P13	ncRNA	4.98194	4.53068	0	0	1.0996	#DIV/0!	0.136979	#DIV/0!	RPL18P13	RPL18P13		ribosomal protein L18 pseudogene 13
HCAR2	mRNA	0	0.0292538	0.0430559	0.0838434	0	0.513528	#NUM!	-0.961484	NM_177551.3	HCAR2	hsa:338442	hydroxycarboxylic acid receptor 2
TRGC1	mRNA	0	0	0	0	#DIV/0!	#DIV/0!	#DIV/0!	#DIV/0!	UPI0004E4CC0E	TRGC1		T cell receptor gamma constant 1
HCAR3	mRNA	0.0392636	0	0	0	#DIV/0!	#DIV/0!	#DIV/0!	#DIV/0!	NM_006018.2	HCAR3	hsa:8843	hydroxycarboxylic acid receptor 3
EBP	mRNA	45.3254	45.9986	27.5876	28.1328	0.985364	0.980621	-0.021272	-0.0282331	NM_006579.2	EBP	hsa:10682	emopamil binding protein (sterol isomerase)
HCAR1	mRNA	0	0	1.37383	0.843292	#DIV/0!	1.62912	#DIV/0!	0.704097	NM_032554.3	HCAR1	hsa:27198	hydroxycarboxylic acid receptor 1
CASP1P1	ncRNA	0	0	0	0	#DIV/0!	#DIV/0!	#DIV/0!	#DIV/0!	CASP1P1	CASP1P1		caspase 1, apoptosis-related cysteine peptidase pseudogene 1
LOC389465	ncRNA	0.0565026	0.122039	0	0	0.462989	#DIV/0!	-1.11095	#DIV/0!	LOC389465	LOC389465		Sjogren syndrome antigen B pseudogene
CASP1P3	ncRNA	0	0	0	0	#DIV/0!	#DIV/0!	#DIV/0!	#DIV/0!	CASP1P3	CASP1P3		caspase 1, apoptosis-related cysteine peptidase pseudogene 3
LOC101927628	mRNA	0	0	0	0	#DIV/0!	#DIV/0!	#DIV/0!	#DIV/0!	XP_011520630.1	LOC101927628	hsa:101927628	uncharacterized LOC101927628
CASP1P2	ncRNA	0	0	0	0	#DIV/0!	#DIV/0!	#DIV/0!	#DIV/0!	NR_131905.1	CASP1P2		caspase 1, apoptosis-related cysteine peptidase pseudogene 2
LOC101927629	ncRNA	0	0	0	0	#DIV/0!	#DIV/0!	#DIV/0!	#DIV/0!	XR_933669.1	LOC101927629	hsa:101927629	uncharacterized LOC101927629
TRGC2	mRNA	0	0	0	0	#DIV/0!	#DIV/0!	#DIV/0!	#DIV/0!	UPI0004E4CAEA	TRGC2		T cell receptor gamma constant 2
LOC101927633	ncRNA	0	0.149528	0.220076	0.214278	0	1.02706	#NUM!	0.0385157	XR_431189.1	LOC101927633	hsa:101927633	uncharacterized LOC101927633
LOC101927634	ncRNA	0	0	0	0	#DIV/0!	#DIV/0!	#DIV/0!	#DIV/0!	XR_252470.1	LOC101927634	hsa:101927634	uncharacterized LOC101927634
PBX2P1	ncRNA	0.0262865	0.113551	0.139271	0.0271204	0.231495	5.13528	-2.11095	2.36044	PBXP1	PBX2P1		pre-B-cell leukemia homeobox 2 pseudogene 1
LOC101927632	ncRNA	2.3559	1.43521	0.384063	1.68275	1.64151	0.228235	0.715022	-2.13141	XR_955996.1	LOC101927632	hsa:101927632	uncharacterized LOC101927632
LOC101927638	ncRNA	0	0	0	0	#DIV/0!	#DIV/0!	#DIV/0!	#DIV/0!	LOC101927638	LOC101927638		solute carrier family 22 member 24-like
LOC101927635	ncRNA	1.10403	0.35327	0.519945	0.126562	3.12518	4.10823	1.64394	2.03852	XR_254145	LOC101927635	hsa:101927635	uncharacterized LOC101927635
ECD	mRNA	18.3186	18.1538	20.1723	17.8992	1.00908	1.127	0.0130401	0.172485	NR_024203.1	ECD	hsa:11319	ecdysoneless homolog (Drosophila)
PHOX2B	mRNA	0	0	0	0	#DIV/0!	#DIV/0!	#DIV/0!	#DIV/0!	NM_003924.3	PHOX2B	hsa:8929	paired-like homeobox 2b
PHOX2A	mRNA	0	0	0	0	#DIV/0!	#DIV/0!	#DIV/0!	#DIV/0!	NM_005169.3	PHOX2A	hsa:401	paired-like homeobox 2a
FERP1	ncRNA	3.49169	2.81858	6.95139	6.6591	1.23881	1.04389	0.308955	0.0619747	FERps	FERP1		fer (fps/fes related) tyrosine kinase (phosphoprotein NCP94) pseudogene 1
STT3A	mRNA	50.6667	49.8088	74.1333	75.2907	1.01722	0.984628	0.0246363	-0.0223499	NM_152713.4	STT3A	hsa:3703	STT3A, subunit of the oligosaccharyltransferase complex (catalytic)
RHPN2P1	ncRNA	0	0	0	0	#DIV/0!	#DIV/0!	#DIV/0!	#DIV/0!	UPI0001750363	RHPN2P1		rhophilin, Rho GTPase binding protein 2 pseudogene 1
IGHV3OR16-6	ncRNA	0.375344	0.147399	0.506201	0.316842	2.54644	1.59764	1.34848	0.675946	XR_951048.1	IGHV3OR16-6		immunoglobulin heavy variable 3/OR16-6 (pseudogene)
IGHV3OR16-7	ncRNA	0	0	0	0	#DIV/0!	#DIV/0!	#DIV/0!	#DIV/0!	IGHV3OR167	IGHV3OR16-7		immunoglobulin heavy variable 3/OR16-7 (pseudogene)
LOC389473	ncRNA	0	0.0304022	0.134238	0.0435673	0	3.08117	#NUM!	1.62348	UPI00002373E8	LOC389473		chromosome 5 open reading frame 13 pseudogene
IGHV3OR16-8	mRNA	0	0	0	0.0410471	#DIV/0!	0	#DIV/0!	#NUM!	IGHV3OR168	IGHV3OR16-8		immunoglobulin heavy variable 3/OR16-8 (non-functional)
STT3B	mRNA	82.0531	77.0737	71.0763	69.36	1.06461	1.02475	0.0903195	0.0352655	NM_178862.2	STT3B	hsa:201595	STT3B, subunit of the oligosaccharyltransferase complex (catalytic)
ACTL10	mRNA	1.53084	1.93619	0.482256	0.512238	0.790644	0.941469	-0.338901	-0.0870152	NM_001024675.1	ACTL10	hsa:170487	actin-like 10
RP11-85B7.2	ncRNA	0	0	0	0	#DIV/0!	#DIV/0!	#DIV/0!	#DIV/0!
LOC101927644	mRNA	0	0	0	0	#DIV/0!	#DIV/0!	#DIV/0!	#DIV/0!	XP_005276412.1	LOC101927644	hsa:101927644	putative proline-rich protein 21-like
LOC101927645	mRNA	0.33678	0.311744	0.0254904	0	1.08031	#DIV/0!	0.111444	#DIV/0!	XP_005276450.1	LOC101927645	hsa:101927645	putative uncharacterized protein FLJ44967-like
EDA	mRNA	1.81127	1.24685	0.117851	0.0983544	1.45268	1.19823	0.53872	0.260908	NM_001399.4	EDA	hsa:1896	ectodysplasin A
LOC101927649	ncRNA	0	0	0	0	#DIV/0!	#DIV/0!	#DIV/0!	#DIV/0!
LOC101927646	ncRNA	0	0	0	0	#DIV/0!	#DIV/0!	#DIV/0!	#DIV/0!	XR_931725.1	LOC101927646	hsa:101927646	uncharacterized LOC101927646
LOC101927647	ncRNA	0.0411709	0.0296414	0	0	1.38897	#DIV/0!	0.474014	#DIV/0!	XR_940620.1	LOC101927647	hsa:101927647	uncharacterized LOC101927647
MEA1	mRNA	27.0814	24.5205	95.9144	99.7335	1.10444	0.961707	0.14331	-0.0563302	NM_014623.2	MEA1	hsa:4201	male-enhanced antigen 1
RGPD4-AS1	ncRNA	0	0	0	0	#DIV/0!	#DIV/0!	#DIV/0!	#DIV/0!	NR_024439.1	RGPD4-AS1	hsa:729121	RGPD4 antisense RNA 1 (head to head)
FYTTD1P1	ncRNA	0.0269622	0.0388233	0.0285702	0.0556351	0.694484	0.513528	-0.525986	-0.961484	FYTTD1P1	FYTTD1P1		forty-two-three domain containing 1 pseudogene 1
LOC100132498	ncRNA	0	0.0445167	0	0	0	#DIV/0!	#NUM!	#DIV/0!	LOC100132498	LOC100132498		centromere protein N pseudogene
LOC101927656	ncRNA	0.179671	0.129356	0	0	1.38897	#DIV/0!	0.474014	#DIV/0!	XR_431192.1	LOC101927656	hsa:101927656	uncharacterized LOC101927656
LOC101927654	ncRNA	0	0	0	0	#DIV/0!	#DIV/0!	#DIV/0!	#DIV/0!	LOC101927654	LOC101927654		peptidyl-prolyl cis-trans isomerase A-like
EED	mRNA	6.33256	6.54463	18.1826	21.6552	0.967596	0.839638	-0.0475233	-0.252161	NM_152991.2	EED	hsa:8726	embryonic ectoderm development
DARS2	mRNA	13.422	14.252	17.5596	14.5699	0.941763	1.2052	-0.0865645	0.269274	NM_018122.4	DARS2	hsa:55157	aspartyl-tRNA synthetase 2, mitochondrial
LOC101927651	ncRNA	0	0	0	0	#DIV/0!	#DIV/0!	#DIV/0!	#DIV/0!	NR_110784.1	LOC101927651	hsa:101927651	uncharacterized LOC101927651
LOC101927652	ncRNA	0	0	0	0	#DIV/0!	#DIV/0!	#DIV/0!	#DIV/0!	XR_935310.1	LOC101927652	hsa:101927652	uncharacterized LOC101927652
SGK223	mRNA	3.55039	3.21275	15.9286	16.7692	1.10509	0.949873	0.144166	-0.0741934	NM_001080826.2	SGK223	hsa:157285	homolog of rat pragma of Rnd2
AKR1B1P6	ncRNA	0	0	0	0	#DIV/0!	#DIV/0!	#DIV/0!	#DIV/0!	AKR1B1P6	AKR1B1P6		aldo-keto reductase family 1, member B1 pseudogene 6
HP09025	ncRNA	0	0	0	0	#DIV/0!	#DIV/0!	#DIV/0!	#DIV/0!	NR_109783.1	HP09025	hsa:100652929	uncharacterized LOC100652929
AKR1B1P7	ncRNA	0	0	0	0	#DIV/0!	#DIV/0!	#DIV/0!	#DIV/0!	AKR1B1P7	AKR1B1P7		aldo-keto reductase family 1, member B1 pseudogene 7
LOC101927664	ncRNA	0	0	0	0	#DIV/0!	#DIV/0!	#DIV/0!	#DIV/0!	XR_954900.1	LOC101927664	hsa:101927664	uncharacterized LOC101927664
AKR1B1P4	ncRNA	0	0	0	0	#DIV/0!	#DIV/0!	#DIV/0!	#DIV/0!	ALDRL4	AKR1B1P4		aldo-keto reductase family 1, member B1 pseudogene 4
LOC101927665	ncRNA	0.466146	0.671212	0	0	0.694484	#DIV/0!	-0.525986	#DIV/0!	XR_251250.1	LOC101927665	hsa:101927665	uncharacterized LOC101927665
AKR1B1P5	ncRNA	0	0	0	0	#DIV/0!	#DIV/0!	#DIV/0!	#DIV/0!	AKR1B1P5	AKR1B1P5		aldo-keto reductase family 1, member B1 pseudogene 5
LOC150776	miscRNA	8.83808	9.04223	5.30459	5.21055	0.977422	1.01805	-0.0329461	0.0258047	NR_026922.1	LOC150776	hsa:150776	sphingomyelin phosphodiesterase 4, neutral membrane (neutral sphingomyelinase-3) pseudogene
AKR1B1P2	ncRNA	0	0	0	0	#DIV/0!	#DIV/0!	#DIV/0!	#DIV/0!	ALDRP	AKR1B1P2		aldo-keto reductase family 1, member B1 pseudogene 2
AKR1B1P3	ncRNA	0	0	0	0	#DIV/0!	#DIV/0!	#DIV/0!	#DIV/0!	NR_003583.1	AKR1B1P3		aldo-keto reductase family 1, member B1 pseudogene 3
IGHV1OR16-1	ncRNA	0	0	0	0	#DIV/0!	#DIV/0!	#DIV/0!	#DIV/0!	IGHV1OR161	IGHV1OR16-1		immunoglobulin heavy variable 1/OR16-1 (pseudogene)
AKR1B1P1	ncRNA	0	0	0.149681	0.0728689	#DIV/0!	2.05411	#DIV/0!	1.03852	ALDRL1	AKR1B1P1		aldehyde reductase family 1, member B1 pseudogene 1
LOC101927669	ncRNA	0	0	0	0	#DIV/0!	#DIV/0!	#DIV/0!	#DIV/0!	XR_244292.1	LOC101927669	hsa:101927669	uncharacterized LOC101927669
STSP1	ncRNA	0	0	0	0	#DIV/0!	#DIV/0!	#DIV/0!	#DIV/0!	STSP1	STSP1		steroid sulfatase (microsomal) pseudogene 1
ACVR1B	mRNA	1.8081	1.55953	4.09743	4.15572	1.15939	0.985974	0.213362	-0.020378	NM_020328.3	ACVR1B	hsa:91	activin A receptor, type IB
LOC101927662	mRNA	0	0	0	0	#DIV/0!	#DIV/0!	#DIV/0!	#DIV/0!	XP_005255064.1	LOC101927662	hsa:101927662	uncharacterized LOC101927662
LOC101927663	ncRNA	26.7912	25.0115	11.2308	10.6312	1.07115	1.0564	0.0991654	0.0791577	XR_431129.1	LOC101927663	hsa:101927663	uncharacterized LOC101927663
LOC101927660	ncRNA	0	0	0	0	#DIV/0!	#DIV/0!	#DIV/0!	#DIV/0!	XR_250988.1	LOC101927660	hsa:101927660	uncharacterized LOC101927660
LOC101927661	ncRNA	0	0	0	0	#DIV/0!	#DIV/0!	#DIV/0!	#DIV/0!	NR_110568.1	LOC101927661	hsa:101927661	uncharacterized LOC101927661
ACVR1C	mRNA	0.113438	0.061253	0.0801357	0.0780246	1.85196	1.02706	0.889051	0.0385157	NM_145259.2	ACVR1C	hsa:130399	activin A receptor, type IC
EFS	mRNA	0	0	0	0	#DIV/0!	#DIV/0!	#DIV/0!	#DIV/0!	NM_032459.2	EFS	hsa:10278	embryonal Fyn-associated substrate
RP11-257I8.2	ncRNA	0	0	0	0	#DIV/0!	#DIV/0!	#DIV/0!	#DIV/0!
APOPT1	mRNA	17.3248	18.5874	28.7969	29.5804	0.932071	0.973513	-0.101488	-0.0387273	NR_126431.1	APOPT1	hsa:84334	apoptogenic 1, mitochondrial
MDH1B	mRNA	0.1642	0.141861	0.0695973	0.16941	1.15747	0.410823	0.210979	-1.28341	NR_104261.1	MDH1B	hsa:130752	malate dehydrogenase 1B, NAD (soluble)
LOC101927675	ncRNA	0.0719609	0	0	0.148488	#DIV/0!	0	#DIV/0!	#NUM!	XR_431942.1	LOC101927675	hsa:101927675	uncharacterized LOC101927675
LOC101927676	ncRNA	0	0	0	0	#DIV/0!	#DIV/0!	#DIV/0!	#DIV/0!	XR_933682.1	LOC101927676	hsa:101927676	uncharacterized LOC101927676
EGF	mRNA	0.0749164	0.0970861	0.714459	0.494676	0.771649	1.4443	-0.373983	0.530369	NM_001963.4	EGF	hsa:1950	epidermal growth factor
SWT1	mRNA	0.871076	1.03478	1.56914	1.10092	0.841799	1.4253	-0.248452	0.511269	NM_017673.6	SWT1	hsa:54823	SWT1 RNA endoribonuclease homolog (S. cerevisiae)
LOC101927670	ncRNA	0.355535	0.511942	0.376739	0	0.694484	#DIV/0!	-0.525986	#DIV/0!	XR_251868	LOC101927670	hsa:101927670	uncharacterized LOC101927670
LOC101927673	ncRNA	2.40463	1.87858	2.92754	2.85042	1.28003	1.02706	0.356177	0.0385157	XR_252904	LOC101927673	hsa:101927673	uncharacterized LOC101927673
LOC101927674	ncRNA	0.470064	1.18449	0	0	0.396848	#DIV/0!	-1.33334	#DIV/0!	XR_425596.1	LOC101927674	hsa:101927674	uncharacterized LOC101927674
ACVR2B	mRNA	1.07327	1.11143	1.82277	1.44862	0.965664	1.25828	-0.0504071	0.331452	NM_001106.3	ACVR2B	hsa:93	activin A receptor, type IIB
ACVR2A	mRNA	1.06369	1.13746	2.17138	1.88823	0.935147	1.14995	-0.0967348	0.201574	NM_001616.4	ACVR2A	hsa:92	activin A receptor, type IIA
OR7K1P	ncRNA	0	0	0	0	#DIV/0!	#DIV/0!	#DIV/0!	#DIV/0!	OR7K1P	OR7K1P		olfactory receptor, family 7, subfamily K, member 1 pseudogene
[truncated: 39,763 more rows]
